# Supplementary material for: De novo compartment deconvolution and weight estimation of tumor samples using DECODER
Source: Nat Commun. 2019 Oct 18;10:4729. doi: 10.1038/s41467-019-12517-7 (PMC6802116; doi:10.1038/s41467-019-12517-7)
Supplement: Supplementary file 5 — Supplementary Data 2 [file 41467_2019_12517_MOESM5_ESM.xlsx]

## Sheet: Sheet1
GeneRank	D16.12_ZHOU-PANCREATIC-ENDOCRINE-PROGENITOR	D14.11_CHAN-INTERFERON-PRODUCING-DENDRITIC-CELL	D15.13_GNF2-SERPINI2	D14.4_ANASTASSIOU-CANCER-MESENCHYMAL-TRANSITION-SIGNATURE	D8.4_MODULE-106	D16.1_MIPS-UTX-MLL2-3-COMPLEX	D14.7_NIELSEN-LEIOMYOSARCOMA-CNN1-UP	D15.5_REACTOME-BETA-DEFENSINS	D9.8_GNF2-SERPINB5	D16.15_chr11q11
	Endocrine	Immune	Exocrine	ActivatedStroma	ClassicalTumor	Histone	NormalStroma	Olfactory	BasalTumor	NA
1	GCG	CR2	CELA2A	COL11A1	PHGR1	IL6ST	DES	APCS	A2ML1	MUC2
2	TTR	MS4A1	PNLIP	LRRC15	C17orf73	HIPK3	SYNM	CRP	KRT6A	CLCA1
3	INS	TCL1A	AMY2A	EPYC	SLC9A3	ASXL2	MYOCD	FGG	LY6D	SPINK4
4	G6PC2	FCER2	CELP	IGFL2	BTNL8	UHMK1	MYH11	FGA	KRT13	ITLN1
5	SLC30A8	CD19	CELA2B	ITGA11	REG4	TAOK1	ACTG2	NR1H4	S100A2	ATOH1
6	IAPP	FCRL1	CELA3B	SOX11	IHH	KIAA0754	RSPO2	CRISP3	ANXA8	GALNT8
7	KCNK16	BLK	CLPS	COL10A1	CLDN18	ZNF192	PDZRN4	LOC126536	GPR87	B4GALNT2
8	CFC1B	C4orf7	SYCN	ST8SIA2	MUC17	REST	CASQ2	CXCL6	KRT6C	LRRC26
9	PCSK2	FAM129C	CPA1	SCUBE3	TFF1	SBNO1	HSPB7	SLC34A2	LOC642587	KLK12
10	CRYBA2	CXCL13	PLA2G1B	COL12A1	LRRC31	PTPLB	SYNPO2	C4BPA	CGB1	TBX10
11	CHGA	FCRLA	CPB1	TWIST1	HMGCS2	NCOA2	RBM24	FGB	FAM83A	FABP2
12	ABCC8	VPREB3	PRSS1	PPAPDC1A	NR1I2	GTF2A1	C20orf200	UGT2B15	UPK2	REP15
13	CPLX2	PAX5	CTRC	HHIP	CEACAM5	ZDHHC20	TACR2	CRISP2	CGB	CALML3
14	SCGN	CNR2	AMY1A	THBS2	CAPN9	ANKRD36BP1	RBPMS2	TFPI2	TMEM40	CCDC60
15	NEUROD1	FCRL2	CELA3A	ADAM12	APOBEC1	DDI2	LDB3	CYP4A11	KRT5	FCGBP
16	SCG3	CD79A	CTRL	CTHRC1	MYO1A	CCNT1	PCP4L1	G6PC	KRT14	INSL4
17	GAD2	KIAA0125	AQP8	C7orf10	PSAPL1	STRN	KCNMB1	CYP2C8	CGB5	BPIL1
18	SST	CXCR5	GP2	WNT2	FER1L6	RIF1	ACTC1	ITIH2	CST6	MEP1A
19	CELF3	TNFRSF13B	CPA2	NOX4	MOGAT3	MYO9A	GREM2	ALDH1A2	PSCA	FAM55A
20	CHGB	ADIPOQ	PNLIPRP1	LOXL2	DQX1	TMED7-TICAM2	LOC401093	DCAF12L1	CGB7	RETNLB
21	GJD2	CLEC17A	PNLIPRP2	COL5A2	TRIM31	MGAT5	HAND1	SCGB3A1	ANXA8L2	MS4A15
22	DLK1	FCRL3	CEL	EGFL6	CREB3L3	ETV3	PGM5	CLDN10	IVL	KRT20
23	RFX6	CD79B	SERPINI2	FN1	ERN2	PPTC7	CNN1	AJAP1	TNNT1	FOLH1B
24	FLJ43390	STAP1	RBPJL	KCND2	BTNL3	UBXN7	CHRM2	LYPD1	PADI1	CHST5
25	LRRTM3	CD22	CTRB2	HSD17B6	TFF3	LOC284441	LMOD1	C6	IGFL1	KLK15
26	CRH	BTLA	AMY2B	COL8A2	EFNA2	ROCK2	CHRDL2	VTN	KRT16	TPSG1
27	SH3GL2	TLR10	CTRB1	COL1A2	CYP2C9	ZNF827	SLC2A4	CCL28	CXorf49B	KLK3
28	NKX2-2	TNFRSF13C	TRY6	C1QTNF3	BCAS1	LATS1	C1orf95	BCO2	MUC16	ESX1
29	C19orf30	P2RX5	GPHA2	COL5A1	PDZD3	NBEAL1	DUSP27	GGTLC2	LOC100131726	FAM55B
30	VWA5B2	FCRL5	KLK1	COL1A1	TM4SF5	SHPRH	SORBS1	SH2D7	ZBED2	TLX3
31	KCNMB2	FCAMR	CUZD1	SULF1	CAPN8	USP12	RPRM	CFTR	SCEL	OPRK1
32	C1orf127	CCR7	PDIA2	POSTN	CDHR5	IPMK	SCUBE1	AMBP	COX6B2	CIB4
33	CALY	FAIM3	REG3G	AEBP1	CYP2S1	MAN2A1	PLN	GIF	MYH16	GUCY2C
34	SVOP	GP1BA	GUCA1C	HECW1	EPS8L3	LCOR	RYR3	ATP13A4	SLCO1B3	FAM55D
35	PTPRN	PLA2G2D	REG1P	TNFSF4	PLA2G10	PRKAR2A	FLNC	SLC28A3	SPRR1B	CDX1
36	RXRG	LY9	PTF1A	FNDC1	FAM3D	KLHL11	FHL1	PCDP1	LYPD2	NBPF7
37	GRM4	NCR3	PRSS3	INHBA	UGT1A1	RAD54L2	PRIMA1	CHST4	CGB8	SLC18A1
38	FFAR1	TIMD4	AQP12A	ANTXR1	NPSR1	C1orf58	PLXNA4	SLC23A1	DSG3	FOLH1
39	SYT4	IRF4	REG1B	TMEM90B	CYP2C19	PPP4R2	C6orf176	GGT1	IL20RB	TRPA1
40	NOL4	KLHL14	AQP12B	PPEF1	ABP1	UGCG	MORN5	KCNJ4	KRT17	LOC100144604
41	KCNH6	GPR18	C6orf127	TNFAIP6	ALDH3A1	APOOL	CAP2	TUBBP5	FGFBP1	TAAR1
42	UCN3	SIT1	GNMT	COL3A1	C20orf114	C9orf41	HSPB8	MUC6	MUC21	NPW
43	TMEM132D	P2RY10	REG3A	NTM	ST6GALNAC1	LNPEP	TAC1	HABP2	NTF4	CD177
44	TMEM63C	TUSC5	BHLHA15	ISM1	TM4SF20	SGK196	MTTP	CEACAM7	VGLL1	LOC646627
45	CABP7	CIDEA	EGF	SFRP2	SLC9A4	EXOC6B	MASP1	HMX2	UPK3B	GP9
46	SLC17A6	POU2AF1	PM20D1	COL8A1	TMEM82	CLOCK	CHRNA3	C1orf130	C6orf15	CYP2A7
47	UNC80	CD27	TMEM52	PRRX1	AMN	LMBRD2	PGM5P2	EGOT	WNT7A	SI
48	PCSK1	RLTPR	FGL1	CDH11	LRRC66	BARD1	PPP1R12B	KCNS1	PHACTR3	APOA2
49	INSM1	FAM65B	ERP27	WISP1	LGALS4	PAFAH1B2	CFL2	PALM3	CYP24A1	MSMB
50	KCNQ2	MAP4K1	UMOD	KERA	AGR3	N4BP2	RGMA	GGT3P	SERPINB3	SLC6A7
51	MAP3K15	DNASE1L3	MYLK2	NPR3	IYD	RNF168	DAAM2	ONECUT1	PADI3	C17orf54
52	FSTL5	C8orf80	FBXW12	DIO2	PLA2G4F	TTBK2	NRXN3	PAH	TRIM29	RPL10L
53	SLC4A10	2019-09-01	GSTA2	SLC24A2	VSIG1	SERINC5	BMP3	PKHD1	CRABP2	TCP10
54	FAM123C	SELL	MYH7	COL6A3	ANKS4B	ERN1	PHKG1	MOGAT1	HMGA2	C18orf2
55	SEZ6L	AICDA	MT1G	CTSK	SLC26A9	RAPGEF6	IL17B	TRPV6	GJB5	APOC3
56	SLC6A17	ZAP70	EPO	ST6GAL2	LGALS9B	C5orf41	FAM46B	VNN2	C16orf74	GALNTL6
57	GPR119	TNFRSF17	TEX11	GAS1	AKR1B10	CDKL5	SMYD1	FOXI1	DKK1	HHIPL2
58	APOH	ITK	C12orf39	LOX	CKMT1A	C9orf102	TMEM35	CLDN2	PTGES	ITLN2
59	GCK	PTPRCAP	TDH	FAP	SLC9A2	ZNF281	BVES	C8A	TNFRSF6B	HORMAD1
60	SCG5	SERPINA9	SPACA3	LOC283867	DKK4	ATF2	PCK1	SLC22A9	WNT10A	DLGAP1
61	PPP1R1A	LTA	REG1A	XIRP1	SPINK4	LOC650623	ITGA7	GPR37	ALPP	MYADML2
62	VGF	ACAP1	RPL3L	KANK4	CLRN3	C10orf118	KCNIP4	SH2D6	PKP1	UGT2B7
63	DPP6	TRAT1	GRPR	IBSP	DEGS2	BRWD3	CCDC136	C8B	NMU	EFCAB4B
64	BMP5	PYHIN1	MT1H	MFAP2	SULT1C2	LIMS1	FOXF1	NLRP9	KLK5	HOXB13
65	MAFA	PLIN1	C8orf12	P4HA3	MUC13	LMTK2	SMPX	SFRP5	EREG	ARL9
66	FEV	SH2D1A	TRIM50	ARSI	PPP1R14D	DPP8	ADAM33	C6orf141	TGM5	TRIM72
67	GRIA2	LOC283663	BANF2	PXDNL	C1orf125	DAAM1	TYRP1	MUC5B	TNS4	BOLL
68	ACTL6B	HLA-DOB	ARHGDIG	MMP2	CYP2B7P1	RNF169	ATP1A2	C8orf79	CASP14	BEST2
69	LHFPL4	ZNF831	SPINK1	HTRA1	GPX2	MAML2	VWC2	SLCO4C1	KRT9	CANT1
70	IRX2	LBP	GSG1	FGF1	SMPD3	NHLRC2	KCNA1	MMP10	LHB	C20orf70
71	LMO1	TBC1D10C	AMHR2	SPARC	NXF3	FAM63B	LOC572558	TCN1	KRT7	GJA8
72	C7orf52	MGC29506	P2RX1	MFAP5	SPINK5	ZKSCAN1	PART1	SLC17A4	VSTM2L	HEATR4
73	LOC146336	CD48	PAIP2B	C5orf46	DPCR1	KLHDC10	RIMS1	C1orf94	COL17A1	C1orf87
74	ST18	CD300LG	GATM	SPOCK1	ABO	PARD3B	NTN1	GGTLC1	SNCG	SLC22A23
75	TCERG1L	EOMES	BRSK2	ADAMTS12	CDHR2	SPATA13	HTR2A	SCTR	SLC2A1	T
76	SLC7A14	ANKRD55	MATN4	CERCAM	HOXC11	RALGAPA2	CRYAB	EDN2	KLK8	CNGB3
77	TMEM196	LOC100233209	PGA5	COL5A3	CEACAM6	OSMR	DCAF12L2		CDA	LOC440925
78	BEX1	SPIB	KCNJ5	KAL1	MOGAT2	FAM73A	CSRP1		KLHDC7B	ADIPOR2
79	SERPINA10	GZMM	NRG4	LUM	SHH	TOR1AIP2	POPDC2		CTSL2	NBPF4
80	CDH10	COL19A1	CHRNB3	TMEM158	BAIAP2L2	KIF27	RSPO1		KISS1	MAGEC3
81	TAGLN3	TMEM156	CCDC155	TMEM45A	CCK	MBNL3	HSPB6		GSDMC	FAM5C
82	NR0B1	CCR4	SLC39A5	NID2	CYP3A5	RASA2	PYGM		CGB2	TLL2
83	MYT1L	LEP	CBS	MMP8	FABP1	MYSM1	MYLK		CLIC3	CCDC83
84	SSTR3	CD3E	FITM1	FAT3	CYP2C18	ZBTB10	MAB21L2		CATSPER1	C17orf93
85	RIMBP2	CR1	INHA	CPZ	KCNE3	LEPROT	IGF2		KRT6B	DYRK4
86	SCRT1	SPOCK2	PGA4	LOC285548	AGR2	TXLNG	SGCA		SLURP1	GLTPD2
87	RUNDC3A	TIGIT	PGA3	MXRA5	C9orf152	TRIM56	JPH2		KRT4	TMEM211
88	ARX	GPR174	ART3	PXDN	HSD11B2	MAP3K2	HPSE2		TNNI3	C9orf128
89	ADCYAP1	RASGRP2	C6orf126	FBN1	ONECUT3	RSPRY1	SPEG		ITGA3	C19orf41
90	HMGCLL1	LTB	C10orf71	APBA2	C11orf86	ZNF678	CASQ1		KLK6	TNFRSF11B
91	CHRNB2	UBASH3A	MYH6	EDNRA	RNF183	FAM168A	CBLN2		C9orf169	UGT2B10
92	INA	TRAF3IP3	ALB	NKX3-2	ENTPD8	ATE1	SCRG1		FAM25A	CDH7
93	SYT5	KEL	TPST2	ZNF469	PIP5K1B	AKAP2	FILIP1		ULBP2	KRT12
94	LOC642597	GVIN1	SCGB1C1	MRC2	TMEM45B	LOC641298	BMPER		UCA1	JPH1
95	SLC6A4	CD40LG	SLC43A1	MME	GKN2	RC3H2	PENK		PKD1L2	CDX2
96	SLIT1	SLC7A10	C16orf11	PDPN	CAPN5	FAM115A	MFAP4		S100A4
97	KCNC1	PARP15	DPP10	VCAN	SULT1B1	ZNF699	ITGB1BP2		KLK10
98	SEZ6	TTC24	FBP2	CYP26A1	B3GNT6	ELK3			RPTN
99	LGI3	CD69	CHAD	HHIPL1	TRIM40	DDX21			C20orf195
100	GCGR	ZNF80	DNASE1	ISLR	MYO7B	TGFBRAP1			LYPD3
101	STXBP5L	SIRPG	SLC30A2	TREM1	VSIG2	C9orf129			ANGPTL4
102	CDH22	NCF1B	KLB	IGFL3	SPIRE2	DHX33			WNT7B
103	SLC8A2	LAX1	SCGB1D2	CDH13	CTSE	STT3B			LST-3TM12
104	CAMK2B	TNNT3	ITIH4	FIBIN	ATP10B	KLF7			KCNA7
105	PAPPA2	CD3G	IL22RA1	CDH2	TSPAN8	TAF1L			MFI2
106	KCNB2	STAG3	LOC388387	GUCA1A	TRIM15	AFF4			CDH3
107	CDK5R2	THEMIS	LOC648740	TIMP3	INSC	EGFR			TH
108	DDX25	SLAMF1	SLC1A2	ANO4	ANXA10	DPY19L3			NCRNA00162
109	KIAA1409	PRKCB	TMEM97	DLX5	PRAP1	FNIP2			C4orf26
110	SNCB	NLRP4	CSMD3	C5orf23	FEZF1	SLC30A6			CALB2
111	ANKRD34C	IKZF1	2019-03-11	RGS16	XKR9	GMCL1			ANXA8L1
112	SYNGR4	CD37	LPAR3	ALPK2	GPR35	GAS2L3			BEAN
113	C1QL1	CD247	CARTPT	TMEM200B	CDH17	CSNK2A1P			KRT78
114	PCSK1N	FAM151A		WNT5A	ITLN1	NBPF10			NKAIN4
115	KIF1A	ADAM6		APLN	SEMG1	ATRX			ITGB6
116	SCG2	LINGO3		LOXL3	GDPD2	ARHGAP5			CALHM3
117	2019-03-04	POU2F2		SRPX2	LYZ	SLC25A40			HRASLS2
118	HHATL	C2orf85		CNIH3	CYP2B6	KLHL28			DMBX1
119	OGDHL	MAL		RAB31	CCL24	RGPD5			WNT11
120	MYT1	FAM159A		ZFHX4	SLC44A4	MPZL3			ZNF185
121	SYT7	CHI3L2		AK5	DNAH2	TRIM44			MMP28
122	FAM135B	CD96		DKFZp434J0226	CKMT1B	RBL1			CYP27C1
123	CACNA1B	CD28		TMEM26	FAM83E	GTF3C4			TP63
124	GDAP1L1	THRSP		HMCN1	TFF2	PIK3CA			GJB3
125	CACNA2D2	C12orf42		MMP11	SEMA4G	RBBP5			PLAC1
126	CNIH2	MRAP		PDGFRL	B3GALT5	DENND1B			RPSAP52
127	ASB9	MYBPC2		RCN3	VIL1	STAG1			RGS20
128	HS6ST3	GZMK		KIF26B	SPACA4	RSF1			UCN2
129	ELAVL4	CD6		GLIS1	GSDMB	DNAJB14			RHCG
130	GABRG2	LOC96610		PTK7	MSMB	KBTBD7			FOXD1
131	TMEM179	RHOH		GPC6	TRIM10	GTF2H3			UBE2C
132	LRFN2	CCL19		LRRC17	TMEM150B	PCDHGB7			GJB4
133	DACH2	PTPRC		NUAK1	TJP3	EP300			BIRC5
134	VSTM2A	LOC100188949		CORIN	OMP	SKIL			LOC440356
135	C1orf168	KIAA0748		HTRA3	AKR7L	MFHAS1			LEMD1
136	SYP	CRB2		GPR21	ITPKA	RASSF3			UNC13D
137	DHRS2	CD38		GXYLT2	TRNP1	HIPK1			TACSTD2
138	SLC29A4	IKZF3		FZD1	GKN1	PCDHGB3			KRT19
139	DUSP26	PDCD1		ESM1	TINAG	C20orf94			LOC554202
140	PAX6	ARHGAP9		METTL11B	FUT2	CCDC75			MALL
141	ATRNL1	CD3D		PCOLCE	RAPGEFL1	ZC3HAV1L			KLK7
142	MTUS2	LOC284749		FLJ22536	BCL2L14	PDP2			KCNN4
143	SCRT2	HSF5		CILP2	SLC7A4	MOSPD2			PPL
144	AP3B2	SLAMF6		ARL4C	CCL15	ADAT1			TK1
145	GRIA3	KLRK1		ZFPM2	C14orf176	PDPR			WDR69
146	SIM1	CORO1A		LGALS1	ASPHD2	HOMER1			CDC20
147	GC	ITGAL		BGN	ATOH1	TCP11L2			ESPN
148	SIX3	SP140		FAM19A5	CYP2J2	WDR44			SERPINB5
149	KCNG3	RBP5		COL24A1	CA14	CLCN3			SLC38A5
150	WSCD2	ICOS		FBLN2	CES3	ASH1L			TGM4
151	KCNJ11	NCF1C		CLEC5A	EMX1	KIAA1109			AMIGO2
152	KCNIP1	SCARA5		IGFBP3	CLCA1	RGPD3			LAMC2
153	LPPR1	KRT72		DIRC3	PIWIL1	MAPK8			KLK9
154	GPR142	GPR171		SHANK1	C5orf32	DGKH			NIPAL4
155	RASGRF1	LILRA4		EFEMP2	C11orf53	FRRS1			SPRR3
156	ST8SIA3	FXYD7		FAM26E	LGR5	GTF2I			COL7A1
157	GNG4	CCL21		MMP14	ANO7	SECISBP2L			RAET1G
158	FMN2	SASH3		PRR16	TUBAL3	HMBOX1			GPRC5A
159	GPR44	CD52		PAPPA	GCNT3	CHM			SLAMF9
160	ATCAY	CD2		PODNL1	GALNT6	2019-03-08			MYBL2
161	KIF5C	RASAL3		RASGRF2	LTK	REL			BCAR3
162	RBP4	NLRC3		KDELC1	GCKR	CEP97			C2orf54
163	WNT4	CLECL1		DFNA5	CPA6	TTC37			IL1F5
164	NECAB2	BCL11A		GREM1	EVPLL	ZNF426			FSCN1
165	LINGO2	SLA2		MCHR1	FGF20	PCDHGB5			RP1L1
166	CACNA1A	TCL1B		TIMP2	FAM177B	BBX			OR7E91P
167	RTBDN	TNFSF8		ADAMTS7	TMEM38A	RFX3			ITGB4
168	PAX4	WDFY4		C1QTNF6	NPAS1	PDZD8			PLA2G16
169	NEURL	KLHL6		C14orf37	GHRHR	BAG4			LGR6
170	PPM1E	KCNA3		CD248	SLC26A5	KIRREL			RARRES3
171	INS-IGF2	CXCR4		PLOD2	ANKRD22	C11orf30			VWA3A
172	IRX1	PATL2		MXRA8	USH1C	TAF2			KLC3
173	RIMS2	TAGAP		GJB2	CHST5	ZBTB38			P2RY2
174	NPTX2	DAZL		FST	ELF3	NIPAL2			RHOD
175	NKX6-1	CFP		LOC100192378	DAZ1	TRIO			C6orf218
176	LRRTM4	CD8A		SCUBE2	C4BPB	CEP170			FOXJ1
177	ERO1LB	C11orf21		GPR68	ATP2C2	GOLIM4			NPBWR1
178	HEPACAM2	LOC606724		ROR2	TLX1	TMF1			KRT15
179	NRSN1	TREML2		CSMD2	FOXA3	NEU3			KRT81
180	CADPS	CETP		ST6GALNAC5	PRR15L	ZNF81			ANO1
181	FTCD	PTPN7		RNF144A	ALPI	ATP13A3			GNA15
182	PLCXD3	DPPA4		ADAMTS2	PLAC8	ZNF623			CRCT1
183	KCNK17	PNOC		MGC45800	GLOD5	RSC1A1			FOXL1
184	CELF4	ZBTB32		THY1	GPR20	RUNDC2A			RPL39L
185	CNTN5	ZC3H12D		MEX3B	EPHA10	ITGA2			TFAP2A
186	FSTL4	CSF3		LOXL1	TMC5	SGMS2			CDC45
187	BEST3	GPR55		CHSY3	BCMO1	MLL5			C10orf116
188	RPH3A	TREML1		C11orf87	MTMR11	CHD9			SIX1
189	KCNJ6	CYTIP		SGIP1	SLC27A2	EYA3			HIST1H2BJ
190	SPTBN4	PVRIG		COL4A1	ZG16B	ZNF462			SLC39A2
191	EDN3	TMC8		SHOX2	C14orf73	LRRC58			LAMA3
192	GPM6A	RGL4		LEPRE1	MS4A8B	SYNJ2			ICAM5
193	CLGN	PPP1R16B		ENPP1	FOXA1	ANKRD17			FLJ16779
194	DSCAM	CD7		ANGPTL2	ARL14	CPEB4			AIM1L
195	GPR98	IL24		LMCD1	ANG	NOTCH2			C15orf48
196	C5orf38	CD5		COLEC12	GPA33	CRIM1			CNGB1
197	SNAP25	BFSP2		ID3	SELENBP1	PJA2			C8orf73
198	KCNA6	ARRDC5		TBX18	C19orf45	ADAM10			CYP4F22
199	C13orf36	NCF1		SLC11A1	ATP7B	ANKRD50			GBP6
200	SNAP91	CD180		GLT8D2	CDCA7	SBF2			ADORA2B
201	NRXN1	CTLA4		PRSS23	HOXC10	AKAP9			SPTBN2
202	BRS3	KBTBD8		ODZ4	PLLP	FER			FAM64A
203	ASPDH	TBX21		GLI3	CRYM	OSBPL8			HES2
204	AVPR1B	MCOLN2		THBS1	KRTAP5-1	BDP1			HMGA1
205	EPHA8	DTHD1		MFGE8	HKDC1	JMJD1C			C2orf39
206	SFTPA1	RCSD1		CD70	NAT2	MAST4			E2F1
207	DCX	SCML4			CREB3L1	ARFGEF2			CACNG4
208	MAPK8IP2	FCRL4			RASAL1	DST			TP73
209	SCGB2A1	CACNA1I			CLDN23	USP53			C12orf70
210	SLC38A4	FABP4			FAM108C1	OTUD4			AREG
211	CTXN2	HEPACAM			BTBD16	ZDHHC21			MBOAT2
212	PTCHD2	P2RY8			LOC338651	ANKIB1			SPC24
213	UNC5D	BTK			CYP4F2	APC			LOC728643
214	GPR158	FOXP3			CCDC109A	NF1			UGT1A9
215	CHST9	PTX3			KALRN	ZBTB26			FOSL1
216	RAB3C	HAS1			LOC113230	ZNF460			ALG1L
217	GLP1R	TNMD			MUC1	AKAP11			MYEOV
218	MYO3A	ABCD2			B3GNT7	FRS2			GJB6
219	SYT16	LCN10			TBX15	KBTBD4			LOC100126784
220	XKR7	ANGPTL6			CA13	LPP			RAET1L
221	SYT14	OR52N4			F5	SEC24A			CDCA5
222	GLRA1	CCL22			VWA3B	C10orf12			SBSN
223	KLHL1	BANK1			CCNI2	MED13L			PKMYT1
224	ZDHHC22	SCN4A			DMBT1	FAM161B			MFSD2B
225	SLC35F4	LIMD2			PLEKHH1	NR2C2			LOC100216001
226	C6orf142	HEPN1			SLC22A18AS	DENND4C			RHOF
227	TRPM3	KLRB1			AHCYL2	FAM179B			SPRR2E
228	GLRA3	MADCAM1			TMPRSS2	POLK			IL31RA
229	DGKB	PIM2			FUT3	EHF			TMPRSS11D
230	F10	CD8B			HNF4A	ZBTB37			TRIP13
231	BSN	TXK			AFARP1	CCDC88A			CALML5
232	RTN1	CCR6			PLAC4	ATXN1L			LY6G6C
233	LECT1	KCNJ10			C20orf118	SMG1			PTTG1
234	FBLL1	TARP			CYP3A7	MANEA			AHNAK2
235	APLP1	DNAH8			POF1B	GLUD2			FOXL2
236	LOC100132354	FUT7			FAM150A	ZNF619			PRB1
237	UNC13A	GCET2			SLC45A3	SAMD8			C17orf53
238	KCNA5	ARHGAP15			SDR16C5	EXOC5			LAMB3
239	C22orf42	PKHD1L1			DUOXA2	C20orf177			CCDC19
240	FAM131C	COL4A3			UNC93A	KIDINS220			ARL4D
241	ECEL1	SLFN14			ACSL5	LASS6			C1orf110
242	GRIA4	C14orf180			CYP4F12	ZFX			HIST1H3H
243	GPR123	IL2RB			RIPK3	ROCK1			CLCA4
244	CDH18	SUSD3			FA2H	VPS13B			C10orf55
245	PHF21B	INPP5D			HDHD3	ATP7A			ISG15
246	BTBD17	IL7R			ZBTB7C	BOD1L			WNT5B
247	HPCA	LCP1			KIAA1984	RAPGEF2			CCNB2
248	KIAA0319	BEND4			MLPH	QSER1			LY6E
249	SPAG6	S1PR4			PSORS1C3	CTDSPL2			C10orf99
250	RIPPLY2	MUSK			NQO1	ZNF585B			ELF5
251	SLC16A12	TCL6			SPDEF	LOC729020			SULT2B1
252	CTNNA2	CADM3			EVX1	ADAM17			EPHA2
253	FBXL16	WAS			MARCKSL1	PTPN14			MMP13
254	OXGR1	TSPAN32			REP15	LCA5			DMKN
255	CBLN4	AIM2			TOX3	NBPF9			PORCN
256	SHISA7	C17orf87			BCL2L15	SP3			LRRC8A
257	KLHDC8A	ARHGAP25			ADAM28	SLC25A24			IGFBP6
258	HMP19	MIR155HG			KCNK1	ZNF292			CDT1
259	SSTR2	SNX20			AKR7A3	ZNF611			FLNB
260	CCDC67	BIN2			MXD1	OXR1			NAGS
261	LOC255167	VIT			TSPAN15	SLC30A1			OIP5
262	ISL1	ADAMDEC1			OSBPL7	ACSL4			ZNF695
263	STMN2	IL21R			METTL7B	AFF1			CCND1
264	PRG4	EVI2B			PTPRH	ASAP1			NOG
265	SPOCK3	NCRNA00173			LDHD	GCC2			HIST1H2AM
266	IGF2AS	C5orf20			GPR128	PIK3C2A			LRRN1
267	APOBEC2	CPA5			SLC40A1	SOCS7			RFX8
268	GHSR	IL16			ADAP1	BICC1			GPR115
269	FAM57B	CFHR1			LOC283174	MEF2A			CMTM7
270	NAT8L	SLC12A3			ABCC13	HERC3			SLC13A5
271	CHST8	CXCR2P1			PRR15	SPOPL			HAPLN1
272	TCEAL2	PARVG			RXFP4	MEX3C			SEMA7A
273	RASD1	AFF3			C11orf92	FAT1			C15orf52
274	PTPRT	MDS2			PRSS12	RNF160			PITX1
275	TRIM9	GPR15			C6orf223	ZNF217			GAS2L2
276	OLIG3	SIGLEC14			HNF4G	PSD3			GINS2
277	ZFR2	GZMA			ANXA13	ARL5B			C19orf33
278	LOC389493	CSF2RB			PPP1R1B	KIAA1430			PPP1R13L
279	KCNH2	CNR1			C15orf55	NUP160			HJURP
280	EIF4E1B	DOCK2			AKR1C4	TMPPE			CDCA4
281	IGSF1	FYB			LOC25845	KDM6A			HIST1H2BC
282	C12orf34	KRT73			GPR37L1	CHD6			SEC14L2
283	RGS7	TNIP3			SYTL5	IQGAP1			RAD54L
284	RAB26	CPNE5			FUT6	RPS6KA3			TTC9
285	ASTN1	FGD3			LOC80054	TET2			SLC16A3
286	HAPLN4	CXorf65			CLCN1	SNX13			POC1A
287	INSRR	PADI4			SDCBP2	RQCD1			WDR38
288	SBK2	GAPT			DKFZP434K028	STAG2			TMEM139
289	SLC12A5	CLNK			GLB1L2	HEATR5A			KCP
290	C1orf158	JAK3			GUCY2C	DOCK9			SHC3
291	ENAM	ARHGAP30			FAM101A	ARMC1			TBC1D2
292	D4S234E	PSTPIP1			MYBPC1	G2E3			PLK1
293	CASR	NAPSB			CCL14-CCL15	LOC150786			C16orf59
294	PCDHA1	GRAP			PDE4C	FUT11			FAT2
295	KNDC1	AMPD1			GRTP1	FAM21A			GPR39
296	MGAT4C	MYO1G			CGN	WDR31			EPR1
297	LAMC3	RUNX3			GALNT12	MLL			NCRNA00152
298	C1orf230	SMAP2			LOC400043	HFE			BIRC7
299	LOC145837	ICAM3			LOC731779	YY2			PLEC
300	PRPH	HCLS1			LPCAT4	RRAGC			PVRL1
301	LOC440905	ATP1A4			UGT1A3	BAT2L2			TNNI2
302	CALCB	IRF8			HR	FCHO2			IFI27
303	EDARADD	TF			GRAMD2	TSPAN5			PROM2
304	GRIN2A	PIK3CD			HOXA13	C1orf55			SPRR2D
305	C21orf29	HEMGN			CMBL	WWTR1			SH2D5
306	HTR1F	CD72			MFSD4	GSTCD			RECQL4
307	LASS1	APBB1IP			SLC9A1	TMTC2			CACNG6
308	RGS9	CXCR6			CCDC108	ZC3H13			HIST1H2BD
309	CHD5	NKG7			HLA-J	PBRM1			PIP5KL1
310	TMEM59L	ITGAD			SMAGP	SLC39A10			SLC16A5
311	KCNK3	SAA1			STK31	HIVEP2			MCM2
312	TMEM145	AKNA			NOXA1	RHBDD1			E2F7
313	MLXIPL	CST7			PRICKLE4	TBCEL			FAM83H
314	TMEM130	CD1C			ACHE	RB1CC1			ZNF750
315	KIAA1324	IL18RAP			LDLR	BACH1			HIST1H2BO
316	GPR148	AIRE			SLC37A1	ARHGEF12			AP1S3
317	ADCY1	GRAPL			GALNT4	AKAP10			FHOD3
318	SLC16A9	GTSF1L			RNF128	SRFBP1			CKM
319	SPTB	LOC440896			CALML4	SLFN5			CHST6
320	SLC25A34	CD53			MECOM	BIRC6			PLAG1
321	BAIAP3	PRCD			VNN1	ARHGAP42			LOC284837
322	LRRC10B	FCRL6			IRX5	FAM161A			LOC286467
323	CPE	DARC			C1orf106	CCNI			AURKB
324	LPPR5	CLEC4M			GPR160	BRCA2			RAD51
325	SLITRK1	XCL2			LIMA1	C5orf24			PTPRU
326	DIRAS2	CCL5			TSPAN3	IPP			SLC7A5
327	SLC4A8	CD1D			POU2F3	FAM45B			DLX3
328	CNGA3	PDE6G			LEAP2	CASP8AP2			FRMD5
329	PPP4R4	TMIGD2			STX19	NCKAP1			PP14571
330	SERPINA11	BACH2			C1orf210	ZNF641			CCNB1
331	SCN3B	ANKRD44			FOXD2	FNDC3B			GATA3
332	FAM23A	CLEC4C			C1orf113	WDFY3			C7orf57
333	KCNC2	CLEC4G			NRADDP	CRYBG3			TUBA4A
334	KRT40	C9orf139			CCRL1	ARSJ			IFNE
335	CRMP1	PLCG2			RHPN2	ARL13B			SLC35F2
336	MCOLN3	IPCEF1			INPP1	ELK4			FAM83C
337	CNTNAP5	C1orf200			NANOG	PDPK1			EME1
338	MAP6	IL12RB1			TMEM195	EIF2C4			CDCP1
339	SLC35F3	CR1L			RNF39	FOXN2			WFDC3
340	MAP2	PLEK			HS3ST5	DCUN1D1			XDH
341	PRLHR	RGS13			LGALS9C	HECTD1			SLC4A11
342	SLITRK5	FAM78A			GSDMA	AHNAK			RGS9BP
343	NPM2	CD226			SFTPA2	KLHL8			PPP1R3G
344	SSTR5	FLJ40330			C2orf70	WRN			LCE3D
345	TMPRSS6	RAB37			C11orf93	VCPIP1			CKS2
346	ASCL1	LGALS12			CTAGE9	BTBD8			ANLN
347	KIF19	TLR9			TSPO2	SMC3			KIF20A
348	SLC26A4	IL10RA			C7orf46	UBXN4			KRT80
349	C1orf173	C13orf18			ENTPD2	UEVLD			MB
350	WDR17	CD83			CRB3	LRRC40			C10orf47
351	FRMPD4	GIMAP7			HYAL1	BRAF			SFN
352	NCAM1	GRAP2			FOXH1	RORA			SYT8
353	C9orf135	TCF7			PRSS33	ANO6			SLCO1B1
354	LOC728392	PLA2G2A			CES2	PHF3			LOC285830
355	MESTIT1	SPATC1			KPNA7	ANKRD12			KIF2C
356	DAPL1	CYSLTR1			ERBB3	EPS8			TNNC2
357	MTMR7	KLRG1			OR2A4	PTAR1			ALDH3B2
358	KCTD8	PRKCQ			KCNH8	ZNF430			TRAIP
359	2019-09-03	FGD2			KLC4	MIB1			SHCBP1
360	PRR18	GZMH			ZFPM1	TNPO3			ARHGAP23
361	MRAP2	SAA2			RGS6	BBS10			HIST2H4A
362	KCNJ3	C22orf34			OVOL2	KLHL24			RDM1
363	HAO1	PI16			CEACAM18	HMGXB4			IL18
364	RALYL	DOK3			CASZ1	VPS13C			ZNF114
365	NKAIN1	CLEC9A			SLC22A18	BMPR2			PBK
366	ANKS1B	IL5RA			NBEAL2	SCYL2			KIFC1
367	GRM1	GPR183			C11orf90	TNKS2			B3GNT4
368	NEFM	PIK3R5			KLF4	RBM27			C11orf80
369	PCDHA5	LOC285780			GAL3ST1	PUM1			LOC400696
370	PNMAL1	2019-03-01			HHLA2	CHML			DHDH
371	CA10	GMFG			C17orf28	TNPO1			WDR62
372	USP2	HVCN1			NOX1	TSC22D2			PLXNA1
373	LRRN3	FASLG				PRKAR1A			TINAGL1
374	TSPAN7	LRMP				ADAM9			HIST1H2AG
375	SGSM1	NCKAP1L				BICD1			CCNE1
376	GRIK3	DENND1C				SYNE2			HIST3H2BB
377	TMEM132B	GTSF1				MED13			IRAK2
378	OLIG1	CRTAM				LOC402377			MET
379	NPY	FLI1				ESF1			CNTNAP2
380	SCAMP5	GPR65				ZNF654			UBE2S
381		PTGDR				ZNF148			TGM2
382		TRAF1				XRN1			SLPI
383		PRF1				RGP1			EPHX4
384		KLRC1				CEP350			RRAD
385		GIMAP1				TSTD2			TPX2
386		TTC16				EFR3A			MYL2
387		LILRB1				SEC24B			CLEC18B
388		BCL2				RECQL			KIF18B
389		NPPC				KIAA1958			C3orf72
390		SPN				C8orf37			BARX1
391		CYTH4				ZFP91			PLEKHN1
392		SLA				IGF2R			ATP6V1B1
393		TIFAB				SLC5A3			PKM2
394		APOBEC3H				ZC3H12C			HEPHL1
395		AFF2				BAZ2B
396		GZMB				WNK1
397		C13orf30				PLXNC1
398		IGF1				IDE
399		C5orf39				MAPK1
400		STAR				LEMD3
401		DOCK8				NEDD4
402		CAMP				UBR3
403		PSMA8				MPHOSPH9
404		CCR8				LRCH3
405		KMO				KCTD20
406		MATK				2019-09-10
407		PVALB				ZFR
408		LOC254559				EEA1
409						KTN1
410						ITGB8
411						PHF6
412						NEK4
413						DOCK5
414						ERBB2IP
415						C5orf42
416						MYST3
417						ATP11B
418						NPAT
419						BCOR
420						KIAA0776
421						ZDBF2
422						C10orf18
423						CPEB2
424						HIP1
425						WDFY1
426						PTPN11
427						CP110
428						EIF2C3
429						RAB33B
430						SFRS2IP
431						FBXW11
432						MLL3
433						ZNF713
434						SPAG9
435						NCOR1
436						TEAD1
437						TMEM67
438						BRPF3
439						LOC728323
440						ZNF813
441						KIAA2026
442						HUWE1
443						CDC14C
444						PVRL3
445						PCDHGA7
446						RPS6KA5
447						SP4
448						TUBGCP4
449						PHIP
450						SNX12
451						DPY19L4
452						THOC2
453						RASEF
454						ASCC3
455						ALMS1
456						HSPA13
457						KDM3B
458						PPP2R5E
459						DNAJC13
460						SLC38A2
461						UBE2W
462						FUBP3
463						RASAL2
464						NFIC
465						PRDM10
466						GIGYF2
467						XIAP
468						UBR5
469						ATF7IP
470						CSPP1
471						PTPRG
472						ZNF791
473						ATF1
474						PCDHGA6
475						MFAP3
476						WDR47
477						TTC26
478						BTBD7
479						SDCCAG1
480						ITGAV
481						LRBA
482						WWC2
483						HIVEP1
484						PHF20L1
485						SMARCAD1
486						PKP2
487						LIN52
488						C14orf118
489						ZBTB11
490						CDK12
491						ENTPD4
492						C6orf150
493						METTL14
494						SMARCA5
495						RNF111
496						TAF1A
497						CREB1
498						NEDD1
499						TAB2
500						PAQR3
501						MAN1A2
502						ZMYM1
503						KDM1B
504						SLC38A7
505						FKTN
506						FNIP1
507						PLEKHM3
508						YAP1
509						NUP153
510						RLF
511						BMI1
512						EPC1
513						KLHL20
514						CAMSAP1L1
515						FMN1
516						ZNF41
517						WIPF2
518						PPM1L
519						RBM43
520						ZCCHC6
521						ACAP2
522						MBD5
523						RCAN3
524						BAZ1A
525						ZNF236
526						RAB3GAP2
527						RP2
528						TRIP12
529						PHC3
530						TRIP11
531						KIAA1715
532						TAF1
533						LY75
534						ZFHX3
535						MIA2
536						RDX
537						ARID4B
538						SOS2
539						PCDHGA11
540						SLC26A2
541						ATP2A2
542						UHRF1BP1L
543						SPEN
544						MTR
545						FMNL2
546						UBR1
547						DKFZp686O24166
548						ZNF573
549						SPTBN1
550						GPATCH8
551						SOS1
552						SNTB2
553						TNFSF15
554						ARHGAP29
555						MIER3
556						CEP170L
557						SERINC3
558						PCDHB11
559						ZNF268
560						KIF13A
561						MSI2
562						HIF1A
563						LAMC1
564						NIPBL
565						PIK3R4
566						RSRC1
567						TRIM23
568						MED1
569						SPIN1
570						ANAPC1
571						KIF2A
572						RMI1
573						NBPF14
574						ARID4A
575						ZNF28
576						ZNF609
577						CLIP1
578						PDP1
579						RAB3GAP1
580						RBM12B
581						EAF1
582						ZNF644
583						MAP4K3
584						ZNF484
585						IPO7
586						HLTF
587						IRAK3
588						TBC1D8B
589						FAM114A1
590						C5orf51
591						TOR1AIP1
592						TMED10P1
593						WWP1
594						RAD21
595						ZBTB41
596						MTM1
597						C9orf5
598						C14orf21
599						CTTNBP2NL
600						FUBP1
601						ZNF121
602						DOCK7
603						DDX3X
604						FGD4
605						TAB3
606						COL4A3BP
607						HIPK2
608						PCDHGB2
609						SRPK2
610						RBM41
611						MID2
612						PPIP5K2
613						CCNG2
614						PLEKHA5
615						ZNF417
616						CRK
617						DCP1A
618						UBE2H
619						ADNP
620						SPTY2D1
621						HIAT1
622						GPR126
623						PACSIN2
624						C14orf135
625						CEP135
626						TTC21B
627						CBL
628						TRAF6
629						STAM2
630						CNOT6
631						ATF7
632						ZNF704
633						UHRF1BP1
634						TOPORS
635						RALGAPB
636						AHR
637						RNF38
638						DPYD
639						CKAP5
640						KIAA1033
641						AFAP1
642						POLR1A
643						ZNF507
644						POLR3A
645						NFAT5
646						ROR1
647						MACF1
648						DLG1
649						TOP1
650						FGD6
651						MTRR
652						UTP14C
653						FRK
654						UBE3C
