# Supplementary material for: De novo compartment deconvolution and weight estimation of tumor samples using DECODER
Source: Nat Commun. 2019 Oct 18;10:4729. doi: 10.1038/s41467-019-12517-7 (PMC6802116; doi:10.1038/s41467-019-12517-7)
Supplement: Supplementary file 6 — Supplementary Data 3 [file 41467_2019_12517_MOESM6_ESM.xlsx]

## Sheet: TCGA_PAAD.weights
sampleID	D16.12_ZHOU-PANCREATIC-ENDOCRINE-PROGENITOR	D14.11_CHAN-INTERFERON-PRODUCING-DENDRITIC-CELL	D15.13_GNF2-SERPINI2	D14.4_ANASTASSIOU-CANCER-MESENCHYMAL-TRANSITION-SIGNATURE	D8.4_MODULE-106	D16.1_MIPS-UTX-MLL2-3-COMPLEX	D14.7_NIELSEN-LEIOMYOSARCOMA-CNN1-UP	D15.5_REACTOME-BETA-DEFENSINS	D9.8_GNF2-SERPINB5	D16.15_chr11q11
	Endocrine	Immune	Exocrine	ActivatedStroma	ClassicalTumor	Histone	NormalStroma	Olfactory	BasalTumor	NA
TCGA-2L-AAQE-01A	0.143808	0.374148	0	0.788638	1.45225	2.33653	0.448993	0	1.23028	0.179604
TCGA-XD-AAUL-01A	0.19944	0.0279275	0	1.36007	1.38514	2.31423	0.658468	0.577099	0.574631	0.218906
TCGA-2L-AAQJ-01A	0	0.444384	0	1.1056	2.52076	2.67245	0.753765	0.0631332	0.372815	0.0149976
TCGA-2L-AAQI-01A	0.369458	0.0147434	0.0168572	0.746656	1.58304	2.54871	0.392236	0.930355	0.640391	0.193305
TCGA-3A-A9IB-01A	0.161609	0.0293514	0.141714	1.45528	0.457325	2.92991	0.915721	0.480523	0.836465	0
TCGA-3A-A9IU-01A	0.0694054	0.170135	0.293017	1.22385	0.795628	2.43012	0.188448	0.617195	1.05888	0
TCGA-FB-AAPS-01A	0.244973	0.581944	0.192382	2.01264	0.183546	2.40672	1.01522	0.0913913	0.311169	0
TCGA-HV-AA8X-01A	0.300381	0	0	1.06892	2.23359	2.55706	0.50287	0.169913	0.322533	0
TCGA-LB-A9Q5-01A	0.370497	0.239812	0.547827	1.23108	0.601931	2.75088	0.58105	0.494024	0.508919	0.0195582
TCGA-HZ-A9TJ-01A	0.242011	0.192095	0	0.683536	1.8654	2.5854	0.484947	0.291597	0.24776	0.273859
TCGA-3A-A9IH-01A	0.424571	0.0827365	0	1.07089	1.25139	2.66417	0.534329	0.295329	1.01059	0.145607
TCGA-RB-AA9M-01A	0.534665	0.249028	0	0.705458	0.85639	2.59112	0.742029	0.416826	0.464265	0
TCGA-IB-AAUQ-01A	0.469622	0.104009	0	1.29494	0.699265	2.19224	0.664908	0.302608	0.776563	0.188932
TCGA-3A-A9J0-01A	0	0.349191	0	1.30817	1.87217	2.15252	0.710491	0	0.344718	0.0268887
TCGA-FB-AAQ3-01A	0.118745	0	0	1.33934	1.7894	2.02571	0.688203	0.684491	0.659218	0.209874
TCGA-FB-AAQ1-01A	0.295298	0.126617	0	0.765628	0.444325	2.44255	0.3231	1.10752	0.887992	0
TCGA-2J-AAB9-01A	0.286752	0.203431	0.322581	1.20334	0.317911	2.76408	0.746273	0.728036	0.759178	0.113142
TCGA-2J-AABA-01A	0	0.407297	0	0.983427	1.80863	2.28574	1.07697	0	0.297708	0.222129
TCGA-2J-AABR-01A	0.353954	0.415079	0.0275959	1.0623	0.601543	3.02237	0.732104	1.148	0.359717	0.0433487
TCGA-FB-AAQ6-01A	0.309258	0.0853589	0	0.906898	2.12271	2.12573	0.365947	0	0.171082	0.36434
TCGA-2J-AABE-01A	0.248313	0.164272	0	1.40506	1.56274	2.1489	0.553573	0.379894	0.278704	0
TCGA-2J-AABT-01A	0	0.157323	0	0.776661	1.72597	2.99036	2.42564	0	0	0.0269338
TCGA-FB-AAPQ-01A	0.302321	0.0801336	0	1.09147	2.14639	2.45466	0.233127	0.512397	0	0.0252377
TCGA-HV-AA8V-01A	0.236679	0.13659	0	1.71465	1.0153	2.14391	0.732179	0.554888	0.287958	0.0607725
TCGA-2J-AABV-01A	0.162425	0.147563	0.617012	0.506864	0.612609	1.29216	1.04274	0.675539	0.23808	0.654182
TCGA-2J-AABF-01A	0.424175	0.333449	0	0.91171	1.42939	2.52325	0.593276	0.636976	0.296868	0.115458
TCGA-2J-AABU-01A	0	0.173869	0	1.15274	1.21071	2.5833	1.03861	0	1.25945	0
TCGA-FB-AAPU-01A	0.236296	0.151622	0	0.718629	2.92092	2.91106	0.383275	0	0.153661	0.60489
TCGA-2J-AABH-01A	0.411984	0.0982425	0.177837	0.92486	1.4071	2.49591	0.216366	0.664249	0.332688	0
TCGA-FB-AAPY-01A	0.256498	0.507761	0	1.08349	1.77862	1.85709	0.477883	0.680462	0.350267	0.137222
TCGA-2J-AAB1-01A	0.230385	0.213284	0	0.821882	2.26843	2.23835	0.654754	0.426451	0.23641	0.100531
TCGA-XD-AAUG-01A	0.53526	0.372556	0.00180247	1.73877	0.410916	2.6112	1.29508	0.332906	0	0.356032
TCGA-2J-AAB4-01A	0.437807	0.14567	0	0.934844	1.49965	2.54015	0.303925	0.765351	0.273694	0
TCGA-2J-AABI-01A	0	0.845844	0	1.45803	0	3.0806	0	0	1.58605	0.130662
TCGA-FB-AAPZ-01A	0.229812	0.276718	0.0240075	0.86519	1.06458	2.75184	0.63643	0.762949	0.795506	0.0843883
TCGA-XD-AAUH-01A	0.666328	0.86752	0	1.00324	0.550608	2.90732	1.02522	0	0.204855	0.2196
TCGA-3A-A9IX-01A	0.221852	0.548368	0.353064	0.967628	0.676079	2.51182	0.887732	0.601829	0.317951	0.0363718
TCGA-2J-AABK-01A	0.5086	0.184994	0.00957147	0.355813	1.50582	2.37877	0.692861	0.841416	0.286557	0.00923346
TCGA-2J-AAB6-01A	0.528243	0	0	1.38666	0	2.43154	0.263123	0	1.71742	0.0798116
TCGA-FB-AAQ0-01A	0	0	0	0.989532	2.85296	2.31654	0.472471	0	0.266487	0.159932
TCGA-XD-AAUI-01A	0.385183	0.475794	0.0769901	1.05401	1.08252	2.42942	0.638565	0.478006	0.672031	0
TCGA-2J-AAB8-01A	0	0.292544	0	1.39577	2.02871	2.33755	0.77673	0	0.172524	0.06441
TCGA-3A-A9IZ-01A	0	0	0	1.06744	1.26475	2.77303	0.421987	0.944411	0.420024	0
TCGA-2J-AABO-01A	0.372339	0.06579	0.346659	1.2108	0.850059	2.15702	0.853541	0.0368581	0.820447	0
TCGA-Z5-AAPL-01A	0	1.4203	0	0.73585	1.45091	2.90158	0.674073	0	0.572097	0.216597
TCGA-FB-AAQ2-01A	0.504966	0.316929	0	0.65583	0.281889	2.71389	0.610355	0	2.04297	0.112825
TCGA-F2-6879-01A	0	0	0	1.15208	2.59114	2.68377	0.472798	0	0.098364	0.234655
TCGA-HZ-7925-01A	0.263551	0.0833403	0	1.53896	1.12452	2.71954	0.890833	0	0.21166	0
TCGA-IB-7651-01A	0.320546	0.219879	0.0121746	1.25176	1.00245	3.23253	0.609466	0.38007	0.274037	0.0383606
TCGA-HZ-7926-01A	0	0.356044	0.0562217	0.557452	1.74007	2.89549	0.814222	1.01239	0.30877	0
TCGA-IB-7885-01A	0.0791295	0.363389	0	1.67705	1.21162	2.78289	0.84687	0.335972	0.434548	0
TCGA-IB-7652-01A	0.400604	0.214061	0.268799	1.28794	1.02969	3.22313	0.489264	0.43182	0.203877	0
TCGA-IB-7644-01A	0	0	0	1.19378	2.47578	2.95058	1.16644	0	0	0.479792
TCGA-IB-7887-01A	0	0.101227	0	1.64352	1.64999	2.76065	0.736253	0.293446	0.263191	0.10738
TCGA-IB-7889-01A	0.170543	0.522944	0.334937	1.08075	1.0614	2.55537	0.565851	0.454829	0.848606	0.18721
TCGA-IB-7646-01A	0.0394889	0.0537461	0	1.40863	0.655139	3.34353	0.396184	0	0.887223	0
TCGA-IB-7886-01A	0.0415585	0.0814548	0	1.07888	1.82179	2.88827	0.708969	0.332983	0.361626	0.35703
TCGA-IB-7893-01A	0.248881	0.0499104	0	1.95785	0.15786	3.1125	0.427774	0	0.644251	0.150723
TCGA-HZ-7919-01A	0.32936	0.0394703	0	1.12625	1.76751	3.21383	0.514182	0.452736	0.679704	0.0864869
TCGA-HZ-8001-01A	0.57952	0.559249	0	1.25943	0.120288	2.02731	0.855604	0.173409	0.828873	0.197932
TCGA-IB-7647-01A	0.437129	0.498004	0	0.845214	1.56363	2.95557	0.593159	0	0.201351	0.261887
TCGA-IB-7897-01A	0.675763	0.654756	0	1.0224	0.242808	3.62844	1.20446	0	0.135077	0.144662
TCGA-IB-7888-01A	0.500749	0.755035	0	1.39332	1.15423	3.05332	0.762372	0	0	0.300123
TCGA-HZ-8002-01A	0.346711	0.458233	0.0418587	0.913573	0.352123	3.02053	0.941324	0.909121	0	0
TCGA-HZ-7922-01A	0.232496	0.185247	0.348291	1.50166	1.033	3.15845	0.613612	0.0815556	0.64367	0.177421
TCGA-HZ-8003-01A	0.494419	0.51031	0.582028	1.20918	0.420905	3.13569	0.689558	0.103863	0.225423	0.347506
TCGA-IB-7649-01A	0.365771	0.290575	0.0406088	1.22399	1.14691	3.06418	0.683273	0.896464	0.173485	0.290103
TCGA-IB-7645-01A	0.341116	0.679132	0	1.41032	1.20758	3.33075	0.994925	0	0	0.162181
TCGA-IB-7890-01A	0.401341	0.113782	0	1.71524	0.441166	2.8965	0.490066	0	0.863163	0.0357239
TCGA-IB-7891-01A	0.393911	0.393881	0.246689	1.34631	0.674678	3.18266	0.565532	0.670732	0.0855652	0.23851
TCGA-H6-8124-01A	0.225465	0	0	1.60542	0.713304	3.19401	0.462502	0.397983	0.996046	0.331171
TCGA-HZ-8315-01A	0.0903783	0.270858	0.0649314	1.28029	1.34796	3.08559	0.829521	0.638232	0.590726	0.0776968
TCGA-HZ-8317-01A	0	0.027757	0.359915	0.876805	1.22803	2.96137	1.75807	0.759996	0.153342	0.265953
TCGA-HZ-8519-01A	0.678699	0.395985	0	0.514998	0.515833	2.88342	1.38332	0	0	0.11011
TCGA-HZ-8636-01A	0.375243	0.194892	0	1.52417	1.27772	3.2371	0.635309	0.23522	0.444262	0.0287281
TCGA-HZ-8637-01A	0.552684	0.837819	0	1.02117	0.93206	3.12761	0.726409	0	0.0981657	0.322698
TCGA-IB-8127-01A	0.194765	0.158733	0.0973786	1.10652	1.38241	2.68823	0.462852	0.418939	0.701395	0.0626315
TCGA-IB-8126-01A	0.340008	0.638813	0.536534	0.984142	0.31603	3.05596	1.0842	0.52707	0	0.188869
TCGA-F2-A44H-01A	0.335143	0.122394	0.415832	1.46672	0.188174	2.25893	0.849778	0.438612	0	0.114481
TCGA-FB-A4P6-01A	0.295013	0.270956	0.0255939	0.584752	1.16271	2.62019	1.05333	1.15098	0	0
TCGA-FB-A4P5-01A	0.453982	0.681684	0.0973914	1.25235	0.734756	2.45485	0.840306	0.379026	0.642689	0
TCGA-H6-A45N-01A	0.514407	0.383784	0	1.21046	1.08901	2.69852	0.772918	0.635905	0.448776	0.110882
TCGA-HV-A5A3-01A	0.0415029	0.00148317	0	1.13317	1.78406	2.49864	0.185103	0.25096	1.0513	0
TCGA-HV-A5A5-01A	0.471581	0.218015	0	1.17342	1.17601	2.74443	0.82093	0.792721	0.0528335	0.206781
TCGA-HV-A5A4-01A	0.421668	0.126845	0	1.38813	1.88724	2.56445	0.75877	0.098242	0.224699	0.108828
TCGA-HZ-A49H-01A	0.314025	0.547013	0.340522	1.1494	0.770694	2.48317	1.22585	0.421322	0.0221138	0.219146
TCGA-HV-A5A6-01A	0	0	0	1.41829	1.35248	2.67896	0.844597	0.149054	0.672012	0.670827
TCGA-HZ-A49G-01A	0.368939	0.302453	0.208674	1.18717	0.980446	2.8192	0.822629	0.707909	0.31281	0.108288
TCGA-HZ-A4BH-01A	0.430931	0.526827	0	1.00474	1.32316	2.58337	0.613405	0	0.624717	0
TCGA-HZ-A49I-01A	0.153765	0.523996	0	1.06941	1.77955	2.35759	0.504512	0.202661	0.192587	0.0704969
TCGA-HZ-A4BK-01A	0.101144	0.275333	0	0.782267	1.83072	2.35447	0.814644	0.815017	0.23168	0.0386856
TCGA-M8-A5N4-01A	0	0.167026	0	1.50394	1.75258	2.99578	0.656154	0	0.606617	0
TCGA-F2-A44G-01A	0.0225402	0.0297115	0.0853581	1.56275	1.7208	2.78389	0.646768	0.365366	0.626079	0
TCGA-HZ-8005-01A	0.0299049	0.0440006	0	1.56601	0	2.98288	0.273018	0	1.26315	0
TCGA-PZ-A5RE-01A	0.184672	0.106479	0	1.59947	2.10968	2.20334	0.526612	0	0.753624	0.665475
TCGA-FB-A78T-01A	0.26312	0.196365	0.265314	0.908743	1.87226	2.74565	0.530363	0.579843	0.217239	0.0668944
TCGA-FB-A5VM-01A	0.415288	0.667835	0	1.19998	0	1.85758	0.437526	0	1.91278	0.153551
TCGA-US-A774-01A	0.170926	0.349533	0.199144	1.43224	1.07539	2.54763	0.808272	0.755992	0.345102	0.0758062
TCGA-OE-A75W-01A	0.274423	0.159641	0	1.36987	1.90508	1.28045	0.39246	0.0160207	0.571807	0.166232
TCGA-US-A779-01A	0.424139	0.0633921	0	0.544678	2.16414	2.26953	0.636068	0.382135	0.56332	0.18602
TCGA-IB-A5SP-01A	0.384309	0	0.146711	0.310123	2.32672	2.21731	0.461076	0.254716	0.456067	0.109951
TCGA-IB-A5SQ-01A	0.671632	0.39163	0	1.42921	0.0362136	2.85871	0.726501	0	0.756841	0.17607
TCGA-US-A77G-01A	0.222923	0.0842461	0.356126	0.197248	2.4136	2.57709	0.440821	0.231244	0.183615	0.0556042
TCGA-US-A77E-01A	0.154629	0.0834678	0	1.23037	1.92183	2.20113	0.825487	0.294826	0.116469	0.331676
TCGA-Q3-A5QY-01A	0	1.31428	0	1.01492	0.973451	2.06128	0.765867	0	0.599176	0
TCGA-IB-A5ST-01A	0	0.926489	0	1.27647	1.42103	2.60656	1.12734	0	0.24007	0.357671
TCGA-IB-A5SO-01A	0.403214	0.516116	0	1.42226	1.43447	2.23826	0.554246	0.213169	0.271195	0.162875
TCGA-IB-A5SS-01A	0.0865291	0.105649	0	1.79716	0.497608	2.94913	0.397847	0	1.15739	0.0856416
TCGA-IB-A6UF-01A	0.160723	0	0.0811297	0.700216	0.605563	2.59775	0.365439	1.02234	0.94902	0
TCGA-HV-A7OL-01A	0.162206	0.542074	0	1.16419	2.15462	1.20428	0.0945837	0	0.973625	0.047674
TCGA-IB-A6UG-01A	0.137056	0.425967	0.48009	0.569466	0.353251	2.45101	0.380814	0.823972	0.836046	0
TCGA-HZ-A77P-01A	0.17339	0.00724035	0.0812202	0.669478	1.26202	2.31492	2.22117	0.336423	0	0.420143
TCGA-HZ-A77O-01A	0.152737	0.113479	0.430797	1.32558	0.68964	2.45043	0.471703	0.571978	1.10728	0.157363
TCGA-LB-A7SX-01A	0.213679	0.25461	0	0.600868	1.57873	2.46606	0.877066	0.150719	0.902918	0
TCGA-RB-A7B8-01A	0.276796	0.380316	0	1.79947	1.62398	2.34042	0.812144	0	0.00937305	0.113503
TCGA-US-A776-01A	0.0214446	0.228325	0	0.22369	2.20901	2.0735	0.327305	0	0	3.47594
TCGA-HZ-A8P0-01A	0.0927824	0.250026	0.00985785	1.17324	1.38759	2.07793	0.72038	0.903867	0.110758	0.163129
TCGA-IB-A7LX-01A	0	0.141574	0	0.848259	0.943839	2.79976	0.337371	0.690521	1.35311	0.0968111
TCGA-HZ-A77Q-01A	0	0.660143	0	1.6164	1.43582	2.71351	1.10077	0	0.338688	0.134355
TCGA-IB-A7M4-01A	0.186419	0.356229	0	0.957755	1.39917	2.10834	0.225075	0.345978	1.29503	0.574425
TCGA-XN-A8T5-01A	0.395611	0.762843	0	1.02723	0.685509	2.74535	1.26868	0	0.341401	0
TCGA-LB-A8F3-01A	0.370684	0	0.323322	1.03056	0.128517	2.26782	0.749916	0.782655	0.095161	0.414178
TCGA-YB-A89D-01A	0.467886	0.190813	0	1.47379	1.60817	2.27455	0.694014	0	0.28942	0.227549
TCGA-YY-A8LH-01A	0.273769	0.190307	0	0.592027	2.55413	2.53132	0.267278	0.0247195	0.746684	0.287928
TCGA-S4-A8RP-01A	0.388745	0.202577	0.000600328	1.19323	1.68819	2.71665	0.798247	0.602581	0.177002	0.289208
TCGA-XN-A8T3-01A	0.400069	0.204386	0.183541	1.1385	0	2.62553	0.487601	0.713946	0.681388	0
TCGA-F2-A8YN-01A	0.126729	0	0	1.31818	1.78937	2.26504	0.469061	0.284496	0.562418	0.126561
TCGA-S4-A8RO-01A	0.408977	0.193547	0	1.25746	1.31415	2.82781	0.357745	0.13789	0.97663	0.131714
TCGA-HZ-A8P1-01A	0.209483	0.0308728	0	0.650655	2.70318	2.26554	0.479599	0.2265	0	0.63967
TCGA-IB-AAUM-01A	0.33851	0.428014	0.525624	0.720763	0.944781	2.31881	0.884271	0.503339	0	0.300949
TCGA-IB-AAUP-01A	0.202891	0.941481	0	1.09273	1.13063	2.34923	0.727362	0.0631414	0.413953	0.0905438
TCGA-IB-AAUT-01A	0.264373	0.405817	0.121657	1.03544	0.686812	2.37089	0.853127	1.04417	0	0.381646
TCGA-YH-A8SY-01A	0.0631803	0.0968924	0	2.21524	1.0816	2.35637	0.491932	0	0.968598	0.0788346
TCGA-IB-AAUU-01A	0.329948	0.123916	0	0.934307	2.02004	2.48554	0.387678	0.499653	0.373318	0.128518
TCGA-IB-AAUS-01A	0.170462	0.557885	0	1.82776	0.598964	2.63955	0.975062	0.348328	0.374552	0
TCGA-Q3-AA2A-01A	0	0.301523	0	1.2625	2.60582	2.46743	0.915456	0	0.314515	0.332605
TCGA-S4-A8RM-01A	0.174069	0.245792	0	0.589858	2.98554	2.89119	0.605833	0.108832	0	0.197719
TCGA-2L-AAQA-01A	0.128565	0.0281239	0	1.19122	2.42551	2.49036	0.320643	0.0118101	0.302492	0
TCGA-2L-AAQL-01A	0.424948	0.0634312	0.060309	0.890586	1.35976	1.58365	0.897054	0.524127	0.323648	0.0212069
TCGA-3A-A9I5-01A	0.604203	0.368454	0	0.861123	0.143008	1.78508	0.567571	0.650249	0.00870408	0.183802
TCGA-3A-A9I9-01A	0.346446	0.12443	0.392219	0.920646	1.01044	2.0018	0.675448	0.563292	0.384562	0
TCGA-3A-A9I7-01A	0.0293355	0.252202	0.0482747	1.09806	1.75413	2.02231	1.37189	0.0453425	0.475932	0.270568
TCGA-3E-AAAY-01A	0.297846	0.372576	0.123472	0.960764	1.29448	2.1779	0.874223	0.61418	0.128862	0
TCGA-3E-AAAZ-01A	0	0.0197951	0.296088	0.83648	1.63885	2.24671	1.68931	0	0.306719	0.155846
TCGA-F2-A7TX-01A	0.329481	0.315121	0.287123	0.655856	0.302644	2.82934	0.239769	0.45539	1.16454	0
TCGA-IB-AAUN-01A	0.263279	0.160582	0.385404	1.18765	0.867388	2.80743	0.433162	0.408518	1.00961	0
TCGA-IB-AAUO-01A	0.0653939	0.182642	0	1.18783	1.11788	2.42447	0.519593	0.682143	1.21489	0.0206363
TCGA-3A-A9IC-01A	0.0368882	0	0	1.85747	1.23224	2.37046	1.30874	0.0976515	0.278733	0.0509841
TCGA-IB-AAUR-01A	0.164078	1.20263	0	1.17092	1.07698	2.32732	0.820007	0	0.212014	0.163554
TCGA-FB-A545-01A	0.211645	0	0	1.41304	0.872326	3.00121	0.438578	0.573713	1.01592	0

## Sheet: TCGA_PAAD.norm_weights
sampleID	BasalTumor	ClassicalTumor	ActivatedStroma	NormalStroma	Immune	Endocrine	Exocrine	bcSum	bcDiff	bcRatio	DECODER.Subtype	Moffitt.Subtype	ABSOLUTE.Purity	Methylation.Purity	Leukocyte.Percent	Estimate.Immune	Estimate.Stromal	Immune.Cluster	survival_months	Censored	Clinical.Pathologic.M
TCGA-2L-AAQE-01A	0.277208	0.327221	0.177697	0.101168	0.0843033	0.0324029	0	0.604429	-0.0500132	0.85169	Classical	Classical	0.53	0.519177	0.186534	148.08	82.9	1	22.8	death	M0
TCGA-XD-AAUL-01A	0.136632	0.32935	0.32339	0.156566	0.00664043	0.0474215	0	0.465982	-0.192718	0.432097	Classical	Classical	0.34	0.291938	0.259522	684.15	818.19	0	16.6	censor	MX
TCGA-2L-AAQJ-01A	0.0717321	0.48501	0.212726	0.145029	0.0855025	0	0	0.556742	-0.413278	0.165112	Classical	Classical	0.44	0.4659	0.26957	601.65	238.12	1	13.1333	death	MX
TCGA-2L-AAQI-01A	0.170164	0.420642	0.198401	0.104224	0.0039176	0.0981719	0.00447928	0.590806	-0.250479	0.418361	Classical	Classical	0.29	0.371489	0.157657	29.01	22.1	1	3.43333	death	MX
TCGA-3A-A9IB-01A	0.209249	0.114404	0.36405	0.229076	0.00734251	0.040428	0.0354511	0.323653	0.094845	1.7624	Basal-like	Basal-like	0.38	0.393818	0.274777	637.91	1096.64	0	7.46667	death	MX
TCGA-3A-A9IU-01A	0.278699	0.209411	0.32212	0.0495998	0.04478	0.0182677	0.0771227	0.48811	0.0692877	1.31579	Basal-like	Basal-like	0.58	0.521504	0.103708	58.87	315.52	1	15.2667	death	MX
TCGA-FB-AAPS-01A	0.0685112	0.040412	0.443131	0.223524	0.128129	0.0539366	0.0423574	0.108923	0.0280993	1.55739	Basal-like	Classical	0.46	0.266118	0.367533	1606.43	1952.3	1	7.6	censor	MX
TCGA-HV-AA8X-01A	0.0728345	0.504391	0.241383	0.113558	0	0.0678322	0	0.577226	-0.431557	0.161034	Classical	Classical	0.63	0.565337	0.0755978	-262.42	-513.39	0	17.7333	death	MX
TCGA-LB-A9Q5-01A	0.124701	0.147492	0.301652	0.142375	0.0587614	0.0907833	0.134235	0.272193	-0.0227907	0.85529	Classical	Classical	0.24	0.194415	0.193784	1046.9	825.59	0	10.4333	death	MX
TCGA-HZ-A9TJ-01A	0.0666782	0.502025	0.183956	0.130511	0.0516976	0.065131	0	0.568704	-0.435347	0.149755	Classical	Classical	0.52	0.591027	0.0771474	-87.4	-244.35	0	NA	NaN	M1
TCGA-3A-A9IH-01A	0.231018	0.286064	0.244803	0.122146	0.0189133	0.0970557	0	0.517082	-0.0550462	0.814073	Classical	Classical	0.51	0.497991	0.144248	38.22	31.63	0	34.0333	censor	MX
TCGA-RB-AA9M-01A	0.130711	0.241112	0.198618	0.208914	0.0701125	0.150532	0	0.371823	-0.110401	0.560352	Classical	Basal-like	0.1	0.254507	0.27802	-10.01	304.07	0	9.53333	censor	MX
TCGA-IB-AAUQ-01A	0.19369	0.17441	0.322984	0.165841	0.0259418	0.117133	0	0.368101	0.0192796	1.10455	Basal-like	Basal-like	0.25	0.373939	0.242468	179.18	807.84	0	6.1	death	M0
TCGA-3A-A9J0-01A	0.0751882	0.408349	0.28533	0.154969	0.0761638	0	0	0.483537	-0.333161	0.203629	Classical	Classical	0.47	0.558464	0.171959	299.2	697.4	1	24.7667	censor	MX
TCGA-FB-AAQ3-01A	0.143467	0.389431	0.291484	0.149775	0	0.0258428	0	0.532898	-0.245964	0.384215	Classical	Classical	0.38	0.435679	0.147875	608.21	453.12	0	1.03333	censor	MX
TCGA-FB-AAQ1-01A	0.312348	0.15629	0.269307	0.113649	0.0445372	0.10387	0	0.468637	0.156058	1.93847	Basal-like	Basal-like	0.39	0.448407	0.190244	519.99	90.81	0	4.1	death	MX
TCGA-2J-AAB9-01A	0.19773	0.0828007	0.313414	0.194369	0.0529841	0.0746854	0.0840171	0.280531	0.114929	2.23845	Basal-like	Basal-like	NA	0.241875	0.301421	552.88	816.44	0	20.9	death	M0
TCGA-2J-AABA-01A	0.0650866	0.395413	0.215002	0.235453	0.0890455	0	0	0.460499	-0.330326	0.18521	Classical	Classical	0.34	0.420578	0.303755	214.19	782.36	0	20.2333	death	M0
TCGA-2J-AABR-01A	0.101263	0.169339	0.299046	0.206093	0.116848	0.0996411	0.00776846	0.270603	-0.0680761	0.620407	Classical	Classical	0.09	0.220028	0.397232	1340.87	911.97	3	14.6	censor	M0
TCGA-FB-AAQ6-01A	0.043189	0.535868	0.228942	0.0923817	0.0215485	0.0780709	0	0.579057	-0.492679	0.0974394	Classical	Classical	0.63	0.587855	0.113517	-176.88	-307.02	0	8.13333	death	MX
TCGA-2J-AABE-01A	0.0661588	0.370962	0.333533	0.131407	0.0389948	0.0589446	0	0.437121	-0.304803	0.199912	Classical	Classical	0.38	0.397355	0.257739	610.2	768.8	0	22.5333	censor	M0
TCGA-2J-AABT-01A	0	0.339384	0.152718	0.476963	0.030935	0	0	0.339384	-0.339384	0.0286218	Classical	Classical	0.25	0.29159	0.272423	1067.47	1139.56	0	10.6333	censor	M0
TCGA-FB-AAPQ-01A	0	0.557006	0.283245	0.0604986	0.0207954	0.078455	0	0.557006	-0.557006	0.0176365	Classical	Classical	0.47	0.482537	0.106436	22.25	-53.75	0	37.6667	death	MX
TCGA-HV-AA8V-01A	0.0698359	0.246231	0.415839	0.177569	0.033126	0.0573997	0	0.316066	-0.176395	0.311578	Classical	Basal-like	0.13	0.233531	0.298994	513.46	1358.25	0	30.6667	censor	MX
TCGA-2J-AABV-01A	0.0715538	0.184116	0.152335	0.31339	0.0443491	0.048816	0.18544	0.25567	-0.112563	0.420128	Classical	Classical	0.11	0.174847	0.0573398	178.21	-221.84	0	21.7333	death	M0
TCGA-2J-AABF-01A	0.074424	0.358345	0.228564	0.148733	0.0835949	0.10634	0	0.432769	-0.283921	0.229198	Classical	Classical	0.31	0.364699	0.387617	1351.65	912.41	4	23.0333	death	M0
TCGA-2J-AABU-01A	0.260466	0.250386	0.238397	0.214793	0.0359576	0	0	0.510852	0.0100799	1.03871	Basal-like	Basal-like	0.52	0.41356	0.175638	277.19	484.93	0	9.23333	death	M0
TCGA-FB-AAPU-01A	0.0336651	0.639935	0.157442	0.0839703	0.0332184	0.0517693	0	0.6736	-0.60627	0.0671838	Classical	Classical	0.7	0.524432	0.102914	-265.06	-881.88	0	12.7	death	MX
TCGA-2J-AABH-01A	0.093214	0.394247	0.259132	0.0606225	0.027526	0.115432	0.0498271	0.487461	-0.301033	0.255324	Classical	Classical	0.49	0.488712	0.145757	308.51	140.84	0	42.9	censor	M0
TCGA-FB-AAPY-01A	0.0786318	0.399285	0.243234	0.10728	0.113988	0.0575815	0	0.477916	-0.320653	0.216553	Classical	Classical	0.26	0.370869	0.360453	1415.63	698.54	0	35.3	death	MX
TCGA-2J-AAB1-01A	0.0534242	0.512623	0.18573	0.147962	0.0481981	0.0520626	0	0.566047	-0.459199	0.121357	Classical	Classical	0.38	0.502007	0.202205	647.96	361.87	NA	2.2	death	M0
TCGA-XD-AAUG-01A	0	0.0943683	0.399315	0.29742	0.0855588	0.122924	0.000413944	0.0943683	-0.0943683	0.0958146	Classical	Classical	0.11	0.184061	0.210712	532.11	1745.76	0	NA	NaN	M1
TCGA-2J-AAB4-01A	0.0761193	0.41708	0.259998	0.0845272	0.0405136	0.121762	0	0.493199	-0.340961	0.201647	Classical	Classical	0.3	0.319091	0.200516	684.14	177.37	0	24.3	censor	M0
TCGA-2J-AABI-01A	0.407733	0	0.374822	0	0.217445	0	0	0.407733	0.407733	5	Basal-like	Basal-like	0.7	0.681396	0.14171	868.69	212.35	1	32.3	censor	M0
TCGA-FB-AAPZ-01A	0.204382	0.273513	0.222286	0.163512	0.0710948	0.0590435	0.00616803	0.477896	-0.069131	0.756163	Classical	Classical	0.68	0.656589	0.0710443	853.04	518.01	0	23.8667	censor	MX
TCGA-XD-AAUH-01A	0.0474446	0.127521	0.232351	0.237442	0.200918	0.154322	0	0.174966	-0.0800768	0.417714	Classical	Classical	0.1	0.199433	0.452443	1483.09	1178.39	NA	13.1667	censor	M0
TCGA-3A-A9IX-01A	0.0800344	0.170182	0.243571	0.22346	0.138035	0.0558446	0.0888732	0.250217	-0.090148	0.499685	Classical	Classical	0.2	0.207681	0.3338	1438.35	1267.52	3	34.5667	censor	MX
TCGA-2J-AABK-01A	0.0808521	0.424867	0.100392	0.195491	0.052196	0.143501	0.00270059	0.505719	-0.344015	0.208919	Classical	Classical	0.2	0.325273	0.199819	-106.01	-786.75	0	16.1333	censor	M0
TCGA-2J-AAB6-01A	0.440878	0	0.35597	0.0675463	0	0.135605	0	0.440878	0.440878	5	Basal-like	Basal-like	0.54	0.54246	0.115531	322.79	686.23	0	9.76667	death	M0
TCGA-FB-AAQ0-01A	0.0581666	0.62272	0.215987	0.103127	0	0	0	0.680886	-0.564553	0.107736	Classical	Classical	0.67	0.541156	0.0976126	-426.71	-431.87	0	15.7667	death	MX
TCGA-XD-AAUI-01A	0.153254	0.246864	0.240362	0.145622	0.108503	0.0878392	0.0175573	0.400117	-0.0936102	0.635565	Classical	Classical	0.21	0.292531	0.342448	761.5	522.31	1	12.2	death	MX
TCGA-2J-AAB8-01A	0.0369724	0.434759	0.299119	0.166456	0.0626932	0	0	0.471732	-0.397787	0.105613	Classical	Classical	0.27	0.356729	0.41858	209.89	973.08	0	2.66667	censor	M0
TCGA-3A-A9IZ-01A	0.132324	0.398446	0.336286	0.132943	0	0	0	0.530771	-0.266122	0.348453	Classical	Classical	0.56	0.41185	0.305245	-140.89	-146.9	0	10.2667	death	MX
TCGA-2J-AABO-01A	0.18153	0.188081	0.267897	0.188852	0.0145565	0.0823825	0.0767008	0.369611	-0.00655191	0.966923	Classical	Classical	0.24	0.463317	0.15223	29.08	563.38	0	14.6667	censor	M0
TCGA-Z5-AAPL-01A	0.11788	0.298959	0.151621	0.138892	0.29265	0	0	0.416838	-0.181079	0.413905	Classical	Classical	0.1	0.221175	0.808067	3023.11	699.74	5	0.7	censor	M0
TCGA-FB-AAQ2-01A	0.46295	0.0638777	0.148615	0.13831	0.0718182	0.114429	0	0.526828	0.399072	5	Basal-like	Basal-like	0.46	0.484815	0.259777	-397.72	-542.33	2	5.1	death	MX
TCGA-F2-6879-01A	0.0227991	0.600582	0.267033	0.109586	0	0	0	0.623381	-0.577783	0.0537177	Classical	Classical	0.67	0.580016	0.0562956	125.33	567.91	NA	11.1333	death	M0
TCGA-HZ-7925-01A	0.0514629	0.273416	0.374182	0.216596	0.0202633	0.0640795	0	0.324879	-0.221953	0.216865	Classical	Classical	0.24	0.338447	0.334124	673.91	1867.15	0	20.4667	death	MX
TCGA-IB-7651-01A	0.0742585	0.271645	0.339201	0.165153	0.0595826	0.0868615	0.00329907	0.345903	-0.197386	0.299166	Classical	Classical	0.17	0.473927	0.27289	1188.66	1203.37	0	20.1	death	M0
TCGA-HZ-7926-01A	0.0805604	0.453997	0.145443	0.212436	0.0928946	0	0.0146686	0.534557	-0.373436	0.195175	Classical	Classical	0.16	0.31433	0.315771	456.86	177.79	6	17.2667	death	MX
TCGA-IB-7885-01A	0.0942086	0.262676	0.36358	0.183599	0.0787816	0.017155	0	0.356885	-0.168468	0.38217	Classical	Classical	0.16	0.285659	0.426009	1165.75	1339.98	NA	41.9	censor	M0
TCGA-IB-7652-01A	0.0523534	0.264413	0.330731	0.125638	0.0549688	0.102871	0.0690248	0.316766	-0.21206	0.227225	Classical	Classical	0.36	0.403563	0.202616	1084.73	1109.95	0	24.1333	censor	M0
TCGA-IB-7644-01A	0	0.511949	0.246852	0.241199	0	0	0	0.511949	-0.511949	0.019159	Classical	Classical	0.64	0.45208	0.0823694	272.47	520.38	NA	NA	NaN	M1
TCGA-IB-7887-01A	0.0598954	0.375494	0.374022	0.167552	0.0230367	0	0	0.435389	-0.315598	0.181314	Classical	Basal-like	0.27	0.372124	0.488326	330.77	761.74	NA	3.66667	death	M0
TCGA-IB-7889-01A	0.185081	0.231493	0.235713	0.123412	0.114054	0.0371956	0.07305	0.416575	-0.0464116	0.807814	Classical	Classical	0.22	0.355171	0.292521	1445.01	809.95	NA	16.0333	death	M0
TCGA-IB-7646-01A	0.257883	0.190425	0.409436	0.115156	0.015622	0.011478	0	0.448308	0.0674583	1.33658	Basal-like	Basal-like	0.32	0.471057	0.323162	1064.68	1392.66	NA	4.83333	death	M0
TCGA-IB-7886-01A	0.0883245	0.44496	0.26351	0.173161	0.0198948	0.0101504	0	0.533284	-0.356635	0.216117	Classical	Classical	0.51	0.53485	0.103383	695.37	1098.31	NA	4.1	death	M0
TCGA-IB-7893-01A	0.184783	0.0452771	0.561547	0.122694	0.0143152	0.0713837	0	0.23006	0.139506	3.52376	Basal-like	Basal-like	0.21	0.392812	0.16615	565.89	1935.71	NA	3.9	death	M0
TCGA-HZ-7919-01A	0.152521	0.396615	0.252723	0.115379	0.00885684	0.073906	0	0.549136	-0.244095	0.399691	Classical	Classical	0.4	0.461957	0.201336	489.67	607.01	0	19.7667	death	M0
TCGA-HZ-8001-01A	0.197212	0.0286199	0.299653	0.203572	0.133061	0.137884	0	0.225831	0.168592	5	Basal-like	Basal-like	0.15	0.284832	0.424704	1587.85	1715.96	NA	23.5333	censor	MX
TCGA-IB-7647-01A	0.0486533	0.377827	0.204232	0.143327	0.120335	0.105625	0	0.42648	-0.329174	0.151236	Classical	Classical	0.24	0.341703	0.476817	1310.35	1119.62	NA	22.2	death	M0
TCGA-IB-7897-01A	0.0343248	0.0617005	0.259805	0.306069	0.166382	0.17172	0	0.0960253	-0.0273757	0.618193	Classical	Classical	0.16	0.198949	0.390261	1557.02	1787.93	NA	16.2	death	M0
TCGA-IB-7888-01A	0	0.252804	0.305171	0.166978	0.165371	0.109676	0	0.252804	-0.252804	0.0380511	Classical	Classical	0.16	0.274409	0.461628	1779.2	1779.17	NA	44.4	death	M0
TCGA-HZ-8002-01A	0	0.115306	0.299157	0.308244	0.150052	0.113534	0.013707	0.115306	-0.115306	0.0798049	Classical	Classical	0.18	0.216344	0.291421	1053.77	1549.4	0	12.2	death	MX
TCGA-HZ-7922-01A	0.141218	0.226635	0.329458	0.134624	0.0406423	0.0510086	0.0764136	0.367854	-0.085417	0.639035	Classical	Classical	0.37	0.49274	0.219668	628.63	1391.65	4	0.133333	censor	MX
TCGA-HZ-8003-01A	0.0545578	0.101869	0.292651	0.166889	0.123507	0.119661	0.140865	0.156427	-0.0473112	0.577084	Classical	Classical	0.16	0.226485	0.328318	1680.63	1489.9	NA	0.7	censor	MX
TCGA-IB-7649-01A	0.0442045	0.292236	0.311875	0.174099	0.0740392	0.0931992	0.0103472	0.33644	-0.248031	0.179345	Classical	Classical	0.16	0.295704	0.262476	1471.49	1282.41	NA	15.5667	death	M0
TCGA-IB-7645-01A	0	0.260644	0.304403	0.214744	0.146583	0.0736263	0	0.260644	-0.260644	0.036949	Classical	Classical	0.21	0.291601	0.488406	1840.42	1948.09	NA	50.0667	death	M0
TCGA-IB-7890-01A	0.214463	0.109613	0.426172	0.121763	0.0282706	0.0997181	0	0.324077	0.10485	1.87658	Basal-like	Basal-like	0.36	0.462297	0.131866	539.53	1678.56	NA	19.9333	death	M0
TCGA-IB-7891-01A	0.0230848	0.182023	0.363223	0.152576	0.106266	0.106274	0.0665546	0.205107	-0.158938	0.172296	Classical	Classical	0.1	0.304035	0.358275	1437.06	1501.92	NA	21.6	censor	M0
TCGA-H6-8124-01A	0.248841	0.178204	0.401081	0.115546	0	0.0563277	0	0.427045	0.070637	1.37532	Basal-like	Basal-like	0.7	0.640047	0.0271215	-337.3	247.56	NA	13.0667	censor	M0
TCGA-HZ-8315-01A	0.132016	0.301243	0.28612	0.185382	0.0605314	0.0201978	0.0145109	0.433259	-0.169227	0.456285	Classical	Classical	0.27	0.440104	0.273081	924.65	1250.34	NA	9.96667	death	MX
TCGA-HZ-8317-01A	0.0348195	0.27885	0.199097	0.399205	0.0063028	0	0.081726	0.313669	-0.24403	0.155165	Classical	Classical	0.5	0.274239	0.244687	95.48	936.08	NA	12.6	death	MX
TCGA-HZ-8519-01A	0	0.147853	0.147613	0.396499	0.113501	0.194535	0	0.147853	-0.147853	0.0633502	Classical	Classical	0.22	0.225427	0.22987	769.46	1181.83	NA	15.1333	censor	MX
TCGA-HZ-8636-01A	0.0997983	0.287025	0.342387	0.142715	0.0437802	0.0842939	0	0.386824	-0.187227	0.36966	Classical	Classical	0.41	0.497758	0.26888	836.04	1258.79	NA	NA	NaN	M1
TCGA-HZ-8637-01A	0.0235505	0.223606	0.244985	0.174269	0.200997	0.132592	0	0.247157	-0.200056	0.14362	Classical	Classical	0.2	0.339989	0.546265	2575.02	1422.03	NA	0	censor	MX
TCGA-IB-8127-01A	0.170903	0.33684	0.269616	0.112779	0.0386772	0.0474566	0.0237274	0.507744	-0.165937	0.521574	Classical	Classical	0.35	0.566446	0.231518	825.92	916.05	NA	17.4	censor	M0
TCGA-IB-8126-01A	0	0.0810392	0.252362	0.278018	0.16381	0.0871877	0.137583	0.0810392	-0.0810392	0.109843	Classical	Classical	0.09	0.283689	0.353621	1369.17	1249.91	NA	2.5	censor	M0
TCGA-F2-A44H-01A	0	0.055705	0.434193	0.25156	0.0362321	0.0992123	0.123098	0.055705	-0.055705	0.152196	Classical	Classical	0.26	0.295092	0.196495	1089.34	1387.23	0	19.5333	censor	M0
TCGA-FB-A4P6-01A	0	0.342745	0.172373	0.3105	0.0798727	0.0869642	0.00754457	0.342745	-0.342745	0.0283491	Classical	Classical	0.13	0.197426	0.33765	797.54	698.22	0	12.1	censor	MX
TCGA-FB-A4P5-01A	0.13665	0.156226	0.266278	0.178669	0.144942	0.0965271	0.0207077	0.292877	-0.0195757	0.882235	Classical	Classical	0.13	0.25481	0.588581	2040.27	1399.94	9	5.96667	death	MX
TCGA-H6-A45N-01A	0.101548	0.246418	0.273899	0.174894	0.0868418	0.116399	0	0.347966	-0.14487	0.435024	Classical	Classical	0.11	0.21929	0.316672	991.74	1183.25	0	14.0333	death	MX
TCGA-HV-A5A3-01A	0.250512	0.425118	0.270019	0.0441076	0.000353421	0.00988961	0	0.67563	-0.174607	0.598715	Classical	Basal-like	0.61	0.565963	0.0642795	28.56	-204.27	0	4.26667	death	MX
TCGA-HV-A5A5-01A	0.0135028	0.300556	0.299893	0.209807	0.0557187	0.120523	0	0.314059	-0.287053	0.0756796	Classical	Classical	0.13	0.269103	0.346233	806.89	704.55	0	9.63333	censor	M0
TCGA-HV-A5A4-01A	0.0467407	0.392573	0.288752	0.157835	0.0263857	0.0877131	0	0.439314	-0.345833	0.140945	Classical	Classical	0.56	0.571831	0.109594	384.65	662.59	0	7.73333	censor	MX
TCGA-HZ-A49H-01A	0.00506081	0.176375	0.263044	0.280539	0.125185	0.0718655	0.0779294	0.181436	-0.171315	0.080809	Classical	Classical	0.23	0.166083	0.316295	1387.16	1259.51	3	16.3667	censor	MX
TCGA-HV-A5A6-01A	0.156742	0.315456	0.330806	0.196996	0	0	0	0.472198	-0.158714	0.512333	Classical	Classical	0.64	0.518539	0.116062	-186.15	130.18	0	67.8667	death	M0
TCGA-HZ-A49G-01A	0.0747792	0.234382	0.283799	0.196655	0.0723032	0.0881972	0.0498847	0.309161	-0.159603	0.346913	Classical	Classical	0.15	0.298177	0.232137	1425.17	1272.1	0	22	censor	MX
TCGA-HZ-A4BH-01A	0.138096	0.292489	0.222102	0.135596	0.116457	0.0952591	0	0.430586	-0.154393	0.489592	Classical	Classical	0.31	0.390163	0.343986	1090.78	993.58	0	6.46667	censor	MX
TCGA-HZ-A49I-01A	0.0455955	0.421312	0.253186	0.119445	0.124057	0.0364043	0	0.466908	-0.375717	0.128899	Classical	Classical	0.35	0.45861	0.269727	1214.55	638.37	1	10.2667	death	MX
TCGA-HZ-A4BK-01A	0.0574065	0.453621	0.193833	0.201855	0.068223	0.0250617	0	0.511028	-0.396215	0.145391	Classical	Classical	0.32	0.380243	0.213555	1006.4	440.2	1	21.9	censor	MX
TCGA-M8-A5N4-01A	0.129444	0.373977	0.320922	0.140015	0.0356412	0	0	0.503422	-0.244533	0.363158	Classical	Classical	0.35	0.364953	0.430393	949.08	796.3	0	19.4667	censor	M0
TCGA-F2-A44G-01A	0.133379	0.366595	0.332925	0.137786	0.00632967	0.00480193	0.0181845	0.499973	-0.233216	0.380724	Classical	Classical	0.29	0.379689	0.426842	427.39	529.5	1	7.76667	death	M0
TCGA-HZ-8005-01A	0.397706	0	0.493064	0.0859606	0.0138537	0.00941566	0	0.397706	0.397706	5	Basal-like	Basal-like	0.36	0.43724	0.278622	646.11	1102.94	NA	4	death	MX
TCGA-PZ-A5RE-01A	0.142717	0.39952	0.302899	0.0997271	0.0201645	0.0349722	0	0.542237	-0.256802	0.372918	Classical	Classical	0.5	0.469361	0.239637	1011.58	773.52	0	15.6667	death	MX
TCGA-FB-A78T-01A	0.0510742	0.440179	0.213651	0.124692	0.0461666	0.061861	0.062377	0.491253	-0.389105	0.135667	Classical	Classical	0.55	0.519415	0.130297	629.5	-75.2	0	12.5	death	M0
TCGA-FB-A5VM-01A	0.412823	0	0.258985	0.0944285	0.144135	0.0896291	0	0.412823	0.412823	5	Basal-like	Basal-like	0.28	0.381469	0.410874	1205.48	715.16	0	16.6	death	M0
TCGA-US-A774-01A	0.0787795	0.245488	0.326951	0.184511	0.0797909	0.0390188	0.0454604	0.324268	-0.166709	0.34749	Classical	Classical	0.1	0.230509	0.315562	915.23	1182.38	0	23.1667	death	MX
TCGA-OE-A75W-01A	0.122357	0.407655	0.293127	0.0839795	0.0341604	0.0587217	0	0.530011	-0.285298	0.316905	Classical	Classical	0.57	0.530411	0.147115	788.61	450.55	0	8.9	death	M0
TCGA-US-A779-01A	0.128152	0.492327	0.123911	0.144701	0.0144213	0.0964888	0	0.620478	-0.364175	0.275023	Classical	Classical	0.57	0.47061	0.0705177	-392.57	-974.66	0	17.0333	death	MX
TCGA-IB-A5SP-01A	0.111644	0.569576	0.0759175	0.11287	0	0.0940779	0.0359144	0.68122	-0.457932	0.209885	Classical	Classical	0.74	0.614333	0.0623221	149.26	-601.89	0	16.0667	censor	M0
TCGA-IB-A5SQ-01A	0.188643	0.00902627	0.356231	0.181081	0.0976139	0.167405	0	0.197669	0.179617	5	Basal-like	Basal-like	0.15	0.287523	0.371653	903.89	1336.34	0	7.3	death	M0
TCGA-US-A77G-01A	0.0470979	0.619098	0.0505949	0.113072	0.0216094	0.0571807	0.0913475	0.666195	-0.572	0.0907615	Classical	Classical	0.42	0.458657	0.109178	-179.93	-1020.3	0	0.4	censor	MX
TCGA-US-A77E-01A	0.0268842	0.44361	0.284002	0.190544	0.0192666	0.0356924	0	0.470494	-0.416726	0.0813126	Classical	Classical	0.39	0.444122	0.257818	-1.8	541.32	0	14.3333	death	MX
TCGA-Q3-A5QY-01A	0.128367	0.208551	0.217434	0.164078	0.28157	0	0	0.336917	-0.0801842	0.633109	Classical	Basal-like	0.12	0.21527	0.755183	3037.78	1339.82	1	13.8667	censor	MX
TCGA-IB-A5ST-01A	0.0480966	0.284696	0.255734	0.225856	0.185617	0	0	0.332793	-0.2366	0.197141	Classical	Classical	0.1	0.19604	0.703307	2069.69	1499.05	4	21.1667	censor	M0
TCGA-IB-A5SO-01A	0.0589362	0.31174	0.309086	0.120449	0.112163	0.0876266	0	0.370676	-0.252804	0.21426	Classical	Classical	0.23	0.297291	0.365998	1137.49	1488.16	0	12.1667	death	M0
TCGA-IB-A5SS-01A	0.286328	0.123104	0.444601	0.0984241	0.0261368	0.0214066	0	0.409432	0.163224	2.22629	Basal-like	Basal-like	0.46	0.463463	0.230719	738.92	1292.69	3	15.3333	death	M0
TCGA-IB-A6UF-01A	0.331583	0.211581	0.244652	0.127682	0	0.0561557	0.0283463	0.543164	0.120002	1.54157	Basal-like	Basal-like	0.58	0.565939	0.0212418	-17.24	-154.66	0	22.2	censor	M0
TCGA-HV-A7OL-01A	0.191233	0.423197	0.228662	0.0185775	0.106471	0.0318595	0	0.61443	-0.231963	0.464531	Classical	Classical	0.37	0.440135	0.418393	1518.53	194.9	2	8.4	censor	MX
TCGA-IB-A6UG-01A	0.262685	0.110991	0.178926	0.119652	0.133839	0.0430631	0.150844	0.373677	0.151694	2.25376	Basal-like	Basal-like	0.22	0.446547	0.179727	191.93	-295.19	0	1.36667	death	M0
TCGA-HZ-A77P-01A	0	0.28588	0.151653	0.503151	0.00164012	0.0392772	0.0183984	0.28588	-0.28588	0.0337975	Classical	Classical	0.22	0.373659	0.253974	605.97	1201.03	0	11	censor	MX
TCGA-HZ-A77O-01A	0.258035	0.16071	0.308905	0.109923	0.0264445	0.0355928	0.10039	0.418744	0.0973251	1.57012	Basal-like	Basal-like	0.5	0.379149	0.174744	253.52	37.03	0	5.33333	death	MX
TCGA-LB-A7SX-01A	0.203917	0.356544	0.135701	0.198078	0.0575018	0.0482578	0	0.560461	-0.152627	0.583606	Classical	Basal-like	0.64	0.502871	0.164006	-78.26	-673.93	0	13.1	death	MX
TCGA-RB-A7B8-01A	0.00191206	0.331284	0.367083	0.165674	0.0775827	0.056465	0	0.333196	-0.329372	0.0349037	Classical	Classical	0.27	0.359887	0.269525	860.36	1104.31	3	15.5333	death	MX
TCGA-US-A776-01A	0	0.733945	0.0743212	0.108747	0.0758613	0.00712499	0	0.733945	-0.733945	0.0134419	Classical	Classical	0.89	0.507868	0.0234301	-717.01	-1250.31	NA	28.1333	censor	MX
TCGA-HZ-A8P0-01A	0.029578	0.370554	0.313311	0.192377	0.0667693	0.0247775	0.00263253	0.400132	-0.340976	0.104001	Classical	Classical	0.38	0.37572	0.345758	142.36	545.74	0	0	censor	MX
TCGA-IB-A7LX-01A	0.373359	0.26043	0.234057	0.0930897	0.039064	0	0	0.633789	0.112929	1.41759	Basal-like	Basal-like	0.55	0.580668	0.0629553	-233.35	-297.46	0	8.33333	death	MX
TCGA-HZ-A77Q-01A	0.0657415	0.278701	0.313753	0.213667	0.128138	0	0	0.344442	-0.212959	0.262353	Classical	Classical	0.23	0.329331	0.440021	1640.6	1873.08	2	1.1	censor	MX
TCGA-IB-A7M4-01A	0.293015	0.316577	0.216702	0.0509257	0.0806006	0.0421794	0	0.609592	-0.0235614	0.927853	Classical	Classical	0.44	0.451092	0.286337	515.38	-127.11	1	16.1	censor	MX
TCGA-XN-A8T5-01A	0.076184	0.152972	0.229227	0.283107	0.170229	0.088281	0	0.229156	-0.0767883	0.528826	Classical	Basal-like	0.09	0.223567	0.589017	1630.37	1273.21	3	24	censor	M0
TCGA-LB-A8F3-01A	0.0352689	0.0476312	0.381949	0.277936	0	0.137384	0.119831	0.0829001	-0.0123623	0.785492	Classical	Classical	0.33	0.401927	0.041609	-122.23	-178.06	0	12.6333	censor	MX
TCGA-YB-A89D-01A	0.0612646	0.340418	0.311974	0.146909	0.0403914	0.0990425	0	0.401683	-0.279154	0.20337	Classical	Classical	0.24	0.420072	0.25344	913.3	1374.1	2	11.6667	censor	MX
TCGA-YY-A8LH-01A	0.161473	0.55234	0.128028	0.0577998	0.0411547	0.0592036	0	0.713814	-0.390867	0.304928	Classical	Classical	0.55	0.544507	0.0851234	-204.68	-1089.47	0	67.2	censor	MX
TCGA-S4-A8RP-01A	0.0397881	0.379489	0.268227	0.179438	0.0455373	0.0873859	0.000134948	0.419277	-0.339701	0.127829	Classical	Classical	0.52	0.464096	0.139083	564.47	732.14	0	23.4	death	MX
TCGA-XN-A8T3-01A	0.220123	0	0.367794	0.15752	0.0660272	0.129243	0.059293	0.220123	0.220123	5	Basal-like	Basal-like	0.19	0.337434	0.162595	466.53	755.68	0	31.7	censor	M0
TCGA-F2-A8YN-01A	0.131845	0.419472	0.309015	0.10996	0	0.0297084	0	0.551317	-0.287627	0.330277	Classical	Classical	0.57	0.502832	0.15208	313.71	410.43	0	17.2333	censor	M0
TCGA-S4-A8RO-01A	0.216619	0.291483	0.278908	0.0793488	0.0429292	0.0907122	0	0.508102	-0.0748634	0.751682	Classical	Basal-like	0.68	0.64713	0.0694974	386.35	15.9	0	17.5	censor	MX
TCGA-HZ-A8P1-01A	0	0.663554	0.159717	0.117728	0.0075784	0.0514221	0	0.663554	-0.663554	0.0148466	Classical	Classical	0.67	0.605095	0.0967488	-270.09	-405.6	0	0.233333	censor	MX
TCGA-IB-AAUM-01A	0	0.245911	0.187603	0.230161	0.111405	0.0881086	0.136811	0.245911	-0.245911	0.0390761	Classical	Classical	0.27	0.218837	0.219483	476.91	327.52	0	0.266667	censor	M0
TCGA-IB-AAUP-01A	0.0918051	0.250747	0.242341	0.161312	0.208798	0.0449964	0	0.342552	-0.158942	0.390437	Classical	Classical	0.15	0.278808	0.619343	2419.87	1461.96	10	14.3667	censor	M0
TCGA-IB-AAUT-01A	0	0.20397	0.307506	0.253362	0.12052	0.0785135	0.0361297	0.20397	-0.20397	0.0467356	Classical	Classical	0.11	0.134502	0.319441	1447.46	1125.99	1	9.56667	censor	M0
TCGA-YH-A8SY-01A	0.196972	0.219953	0.450485	0.100038	0.0197038	0.0128482	0	0.416925	-0.0229809	0.900062	Classical	Basal-like	0.22	0.407925	0.217585	349.22	1215.34	0	12.9333	censor	MX
TCGA-IB-AAUU-01A	0.0895416	0.484514	0.224097	0.0929861	0.0297217	0.0791393	0	0.574056	-0.394973	0.201292	Classical	Classical	0.37	0.498414	0.156452	689.15	263.85	0	8.16667	censor	M0
TCGA-IB-AAUS-01A	0.0831472	0.132965	0.405747	0.216455	0.123845	0.037841	0	0.216112	-0.0498175	0.65154	Classical	Classical	0.13	0.163548	0.586422	2256.41	2179.19	0	7.5	censor	M0
TCGA-Q3-AA2A-01A	0.0582454	0.482576	0.233805	0.169534	0.0558395	0	0	0.540821	-0.424331	0.138548	Classical	Classical	0.54	0.455533	0.268487	474.64	87.59	0	3.16667	censor	MX
TCGA-S4-A8RM-01A	0	0.648876	0.1282	0.131672	0.0534203	0.0378321	0	0.648876	-0.648876	0.0151774	Classical	Classical	0.64	0.57241	0.1342	311.15	-351.15	0	24.5667	censor	MX
TCGA-2L-AAQA-01A	0.0688021	0.551684	0.270944	0.0729304	0.0063968	0.0292422	0	0.620486	-0.482882	0.140296	Classical	Classical	0.6	0.549001	0.0966815	-116.66	-54.04	0	4.76667	death	MX
TCGA-2L-AAQL-01A	0.0805148	0.338271	0.221553	0.223163	0.0157799	0.105715	0.0150032	0.418785	-0.257756	0.259898	Classical	Classical	0.38	0.446078	0.156889	748.75	524.98	0	9.73333	death	MX
TCGA-3A-A9I5-01A	0.00340927	0.0560143	0.33729	0.22231	0.144318	0.236658	0	0.0594236	-0.0526051	0.203127	Classical	Basal-like	0.33	0.420951	0.298298	-32.8	-21.5	2	59.8	censor	MX
TCGA-3A-A9I9-01A	0.0997775	0.262167	0.238869	0.17525	0.0322844	0.0898882	0.101764	0.361944	-0.162389	0.403346	Classical	Classical	0.3	0.364436	0.241418	555.8	350.24	0	21.1333	death	MX
TCGA-3A-A9I7-01A	0.0946218	0.348746	0.218309	0.272751	0.0501413	0.00583231	0.00959767	0.443368	-0.254124	0.291632	Classical	Classical	0.19	0.265062	0.310955	768.06	777.34	2	44.1	censor	MX
TCGA-3E-AAAY-01A	0.0318003	0.319449	0.237096	0.215739	0.0919436	0.0735019	0.0304703	0.351249	-0.287649	0.12688	Classical	Classical	0.11	0.256331	0.318008	1248	1036.84	1	76.1667	censor	MX
TCGA-3E-AAAZ-01A	0.06407	0.342336	0.174731	0.352879	0.00413496	0	0.0618493	0.406406	-0.278266	0.210226	Classical	Classical	0.38	0.450082	0.188794	-199.95	517.86	0	72.7333	death	MX
TCGA-F2-A7TX-01A	0.353476	0.0918625	0.199074	0.0727779	0.0956498	0.100008	0.0871514	0.445338	0.261613	3.5683	Basal-like	Basal-like	0.19	0.375968	0.317266	1142.37	386.08	4	3.16667	death	M0
TCGA-IB-AAUN-01A	0.234407	0.201387	0.275744	0.10057	0.0372835	0.0611272	0.0894818	0.435794	0.0330194	1.1562	Basal-like	Basal-like	0.56	0.525927	0.108124	162.48	297.65	1	4.8	death	M0
TCGA-IB-AAUO-01A	0.283308	0.260686	0.276997	0.121167	0.0425914	0.0152496	0	0.543995	0.0226217	1.08357	Basal-like	Basal-like	0.38	0.442154	0.349204	525.15	-70.23	0	7.96667	death	M0
TCGA-3A-A9IC-01A	0.0591279	0.261396	0.394027	0.277624	0	0.00782511	0	0.320524	-0.202268	0.254712	Classical	Classical	0.37	0.434606	0.230446	403.56	1049.81	0	24.6	death	MX
TCGA-IB-AAUR-01A	0.0456275	0.231776	0.251994	0.176474	0.258818	0.0353113	0	0.277403	-0.186148	0.230079	Classical	Classical	0.18	0.21741	0.693582	2648.04	1513.72	6	11.2667	censor	M0
TCGA-FB-A545-01A	0.257096	0.220758	0.357596	0.11099	0	0.0535606	0	0.477854	0.0363384	1.15747	Basal-like	Basal-like	0.53	0.64874	0.0212066	-723.16	-78.25	0	24.4	death	M0

## Sheet: ICGC.weights
sampleID	BasalTumor	ClassicalTumor	ActivatedStroma	NormalStroma	Immune	Endocrine	Exocrine	Olfactory	Histone
SA407858	0.732766	1.99234	0.770519	0	0	0	0.143561	0.025359	1.47642
SA408414	1.00136	1.33091	1.26775	0	0	0	0.080965	0	1.40688
SA408530	1.70866	0.535078	0.734526	0	0.046646	0	0.222935	0.359523	1.73762
SA408570	1.40051	1.18337	0.434572	0	0	0	0.274639	0	1.4344
SA408758	0.779931	1.43646	0.629192	0.122364	0	0.057617	0.165601	0.248476	1.74927
SA408867	1.34572	0.84799	0.99853	0	0	0	0.095355	0.011759	1.5021
SA409775	1.17704	1.16613	0.664672	0	0	0	0.011611	0.217917	1.77707
SA409923	1.06051	2.07373	0.572929	0	0	0	0.012953	0	1.25992
SA409990	2.12303	0.027022	0	0.248101	0	0	0.077807	0	1.12237
SA410103	1.10692	1.48364	0.857594	0	0.046913	0	0.155386	0	1.73404
SA410118	1.00602	1.53914	1.05506	0.047725	0	0	0.104315	0.178882	1.34697
SA410263	1.15027	0.283731	1.2214	0.1005	0.242371	0	0.123275	0	1.69362
SA410311	0.633254	1.76877	1.06155	0	0	0	0.05922	0	1.61767
SA410566	0.673906	2.16701	0.621747	0	0	0.014796	0.120274	0	1.4024
SA410742	0.878663	1.75737	0.565016	0	0	0	0.069533	0.206472	1.83441
SA410750	0.716964	1.66303	1.02408	0	0	0	0.070665	0	1.63233
SA410758	0.681224	2.33647	0.314806	0	0	0	0.095526	0	1.64829
SA410763	0.729982	1.76459	0.741578	0	0.141328	0	0.142591	0	1.5858
SA410859	1.45761	0.887919	1.04419	0.119792	0	0	0.024153	0	1.40354
SA410883	1.031	1.56212	0.605694	0	0	0	0.344577	0.150292	1.64844
SA410899	1.25863	2.02601	0.61529	0	0	0.016285	0.067662	0	1.33727
SA410911	1.7549	0.194059	0.727292	0	0.072562	0	0.281371	0	1.5923
SA410933	0.784587	2.6735	0	0	0	0	0.057036	0	1.58168
SA410977	2.34692	0.882544	0	0	0	0	0.024027	0	1.6014
SA411001	1.32061	1.7529	0.256009	0	0	0	0.057527	0	1.38825
SA411025	2.59858	0.622152	0	0	0	0	0.029918	0	1.64209
SA411029	0.789805	1.85143	1.0704	0	0.035143	0.012633	0.123544	0	1.17761
SA411189	1.44949	1.09475	0.989519	0	0	0.019254	0.081118	0	1.28263
SA411209	0.887949	1.2311	0.987887	0.206978	0	0	0.287524	0	1.09467
SA411241	0.943538	1.80233	0.576647	0.290796	0	0	0.052989	0	1.66302
SA411305	1.47501	1.32923	0.754952	0	0	0	0.075091	0	1.34126
SA411397	1.24281	1.58913	0.788262	0	0	0.016897	0.113542	0.07097	1.56522
SA411406	0.78399	2.01081	0.759779	0	0	0	0.08098	0	1.24541
SA411430	0.968385	1.86766	0.702275	0	0	0	0.09088	0	1.15885
SA411557	0.986967	1.85032	0.492151	0	0.017009	0	0.103341	0	1.62239
SA411578	1.44652	1.07542	0.67397	0.33084	0	0	0.038616	0	1.30194
SA411682	2.1972	0.483048	0.056456	0	0	0	0.055775	0	1.39661
SA411709	2.17682	0.795069	0	0	0	0	0.014969	0	0.92804
SA411721	0.754767	2.32271	0.554399	0	0	0	0.081206	0	1.6184
SA411745	0.73406	1.94205	0.851481	0	0	0	0.055843	0	1.59662
SA411769	0.587952	2.44243	0.643392	0	0	0	0.155781	0	1.36395
SA411797	0.952097	1.81939	0.271675	0	0.008193	0	0.09724	0	1.52615
SA411833	0.78479	1.96849	0.384746	0	0.066519	0	0.123422	0	1.77227
SA411841	2.35732	0.709657	0	0	0	0	0.021945	0	0.988976
SA411923	1.28811	1.02887	0.653302	0	0	0	0.091195	0.369654	1.7374
SA412003	1.37357	1.15226	0.771862	0	0.000482	0	0.007058	0	1.58315
SA412060	1.77938	0.05586	0	0.093552	0	0	0.041594	0	0.33733
SA412076	1.47612	1.35458	0.852773	0	0	0	0.016387	0	1.54037
SA412268	1.53212	0.572716	0.967559	0.073204	0.068231	0	0.060681	0	1.74313
SA412299	1.15401	1.24402	0	0	0	0	0.443545	0.004382	1.86495
SA518492	1.85422	0.495493	0	0.169453	0	0	0.065951	0	1.35553
SA518603	0.735628	1.91417	0.915263	0	0	0.017143	0.069684	0.09976	1.61896
SA518614	0.732885	1.78742	0.378049	0.05153	0.103539	0	0.087179	0	1.9109
SA518615	0.584085	2.0994	0.734659	0.157384	0.07048	0	0.071548	0	1.67937
SA518624	0.712177	2.00352	0.664755	0	0	0.057314	0.141377	0.129019	1.71687
SA518630	0.660597	1.31098	0.229514	0	0.165894	0	0.646969	0.04029	1.83037
SA518633	1.77026	0.436447	0.726981	0	0.010821	0	0.069811	0	1.70117
SA518637	1.72059	0.770978	0.836931	0	0.071658	0	0.005835	0.227919	1.73525
SA518665	0.804805	1.90981	0.555781	0	0	0.054212	0.164449	0.157534	1.7657
SA518689	0.627138	2.29949	0.456041	0.081177	0.07401	0.032693	0.074751	0	1.77745
SA518695	0.868169	1.96946	0.628832	0	0	0.014716	0.051744	0	1.77297
SA518701	0.66752	2.02099	0.541966	0	0	0.142351	0.235885	0.009468	1.73785
SA518704	0.990711	1.52677	0.681586	0	0	0	0.241841	0.038739	1.76913
SA518712	1.16788	1.15039	0.710331	0	0	0	0.113349	0.265905	1.91438
SA518716	0.664336	1.72746	0.719923	0	0.105984	0	0.177222	0	1.66461
SA518724	0.770482	2.22389	0.374778	0	0	0	0.081863	0	1.44512
SA518750	0.703147	1.70038	0.300644	0.800786	0	0	0.023524	0	1.83047
SA518765	1.05778	1.804	0.649789	0	0.021218	0	0.131548	0	1.75763
SA518806	1.30646	1.38421	0.728516	0	0	0	0.018938	0	1.89993
SA518817	0.732473	2.24853	0.452693	0	0	0	0.091345	0	1.70039
SA518851	2.07491	0.223269	0.925866	0	0.042418	0	0.055977	0	1.8208
SA518854	1.17152	1.13855	0.770683	0	0	0	0.398386	0	1.87116
SA518868	0.907266	1.32565	0.811893	0	0.291366	0	0.01893	0	1.86148
SA518873	1.10222	0.753543	1.3328	0	0.058409	0	0.019309	0.163305	1.71127
SA518878	0.966179	1.45958	0.843315	0	0.007319	0	0.061347	0	1.91107
SA528675	0.76589	1.7859	0.538503	0.013871	0.053972	0	0.112487	0	1.88075
SA528676	0.538447	0.494344	0.054692	0.216209	0.206205	0.029026	0	0.107764	0.674095
SA528677	1.34871	1.45774	0	0	0	0	0.093868	0.048561	1.65283
SA528679	1.21056	0.771878	0.58508	0.092072	0.173048	0	0	0.077424	1.49768
SA528687	0.698764	1.91084	0.829516	0	0.02916	0	0.044851	0	1.77296
SA528695	0.988049	1.87309	0.534458	0	0	0.007658	0.000511	0.279415	1.67983
SA528701	0.909814	2.35115	0	0	0.06098	0	0	0.109263	1.61473
SA528709	1.74731	0.375281	1.26871	0	0.060786	0	0.055181	0	1.62055
SA528711	1.09368	1.34123	0.568909	0	0	0	0	0.479456	1.87203
SA528755	0.7723	1.86908	0.654881	0	0.024408	0	0.095665	0	1.91491
SA528761	1.66772	1.03033	0.52338	0	0	0	0.060707	0.188188	1.84701
SA528763	0.599305	1.70688	1.09436	0	0.02462	0	0	0	1.58685
SA528766	1.14173	1.30931	0.287806	0.009665	0	0	0	0.475619	1.6904
SA528767	1.09855	1.40721	0.502724	0.357621	0.051402	0	0	0	1.78699
SA528768	0.898394	2.18017	0.272848	0	0	0.160273	0.006441	0.120441	1.65176
SA528769	0.616281	1.77916	0	0.121161	0	0	0	0.188656	1.56168
SA528771	0.76185	2.05647	0.228027	0	0.023466	0	0	0.128736	1.89158

## Sheet: ICGC.norm_weights.metadata
sampleID	BasalTumor	ClassicalTumor	ActivatedStroma	NormalStroma	Immune	Endocrine	Exocrine	bcSum	bcDiff	bcRatio	DECODER.Subtype	Moffitt.Subtype	ICGC.Subtype	TumorPurity	ESTMATE.Stromal	ESTMATE.Immune	Histologic.Type	survival_months	Censored
SA407858	0.201355	0.547468	0.211729	0	0	0	0.0394487	0.748823	-0.346114	0.379133	Classical	NA	NA	NA	NA	NA	Intraductal Papillary Mucinous Neoplasm with invasion	NA	death
SA408414	0.272037	0.361562	0.344405	0	0	0	0.0219955	0.633599	-0.0895254	0.759057	Classical	Classical	Squamous	0.640146	1117.28	729.736	Pancreatic Ductal Adenocarcinoma	23.8	death
SA408530	0.526091	0.164749	0.226158	0	0.0143621	0	0.0686409	0.690839	0.361342	3.06778	Basal-like	Basal-like	Squamous	0.817985	3.65545	50.2283	Pancreatic Ductal Adenocarcinoma	11.6	death
SA408570	0.425287	0.359349	0.131965	0	0	0	0.0833988	0.784636	0.0659379	1.17852	Basal-like	Classical	ADEX	0.871955	-244.982	-391.113	Pancreatic Ductal Adenocarcinoma	8.7	death
SA408758	0.244403	0.450136	0.197167	0.0383447	0	0.0180552	0.0518936	0.694539	-0.205733	0.552887	Classical	Classical	ADEX	0.829276	258.484	-340.24	Pancreatic Ductal Adenocarcinoma	25.6	death
SA408867	0.409333	0.257936	0.303726	0	0	0	0.0290045	0.667269	0.151397	1.56505	Basal-like	Basal-like	Squamous	0.783435	418.226	28.9173	Pancreatic Ductal Adenocarcinoma	7.8	death
SA409775	0.38982	0.386205	0.22013	0	0	0	0.0038454	0.776025	0.00361456	1.00912	Basal-like	Classical	Squamous	0.87673	-126.467	-576.669	Pancreatic Ductal Adenocarcinoma	7.3	death
SA409923	0.285074	0.557436	0.154008	0	0	0	0.00348187	0.84251	-0.272361	0.520014	Classical	NA	Pancreatic Progenitor	0.893323	-701.078	-245.024	Intraductal Papillary Mucinous Neoplasm with invasion	17.6	death
SA409990	0.857457	0.0109137	0	0.100204	0	0	0.031425	0.868371	0.846544	5	Basal-like	NA	NA	NA	NA	NA	PDA - Undifferentiated (anaplastic) carcinoma	NA	death
SA410103	0.303228	0.406426	0.234928	0	0.0128513	0	0.0425662	0.709655	-0.103198	0.752182	Classical	Classical	Immunogenic	0.731526	676.325	313.203	Pancreatic Ductal Adenocarcinoma	14.1	death
SA410118	0.26811	0.41019	0.28118	0.012719	0	0	0.0278006	0.6783	-0.14208	0.661868	Classical	Classical	Immunogenic	0.809361	289.478	-134.527	Pancreatic Ductal Adenocarcinoma	13.2	death
SA410263	0.368495	0.0908944	0.391279	0.0321956	0.0776445	0	0.0394916	0.459389	0.2776	3.75139	Basal-like	Basal-like	Immunogenic	0.642325	1244.37	583.309	Pancreatic Ductal Adenocarcinoma	0.3	censor
SA410311	0.179759	0.502092	0.301338	0	0	0	0.0168105	0.681851	-0.322333	0.370557	Classical	Classical	Pancreatic Progenitor	0.749843	630.139	173.634	Pancreatic Ductal Adenocarcinoma	23.7	death
SA410566	0.187314	0.602327	0.172816	0	0	0.00411259	0.0334305	0.789641	-0.415013	0.322237	Classical	Classical	NA	NA	NA	NA	Pancreatic Ductal Adenocarcinoma	NA	death
SA410742	0.268657	0.537326	0.172757	0	0	0	0.0212601	0.805983	-0.26867	0.509123	Classical	Classical	Pancreatic Progenitor	0.872759	-189.556	-457.744	Pancreatic Ductal Adenocarcinoma	12	death
SA410750	0.206336	0.478605	0.294722	0	0	0	0.0203368	0.684941	-0.272269	0.442763	Classical	Classical	Immunogenic	0.820003	508.688	-478.765	Pancreatic Ductal Adenocarcinoma	30	censor
SA410758	0.198722	0.681579	0.0918329	0	0	0	0.0278662	0.880301	-0.482857	0.301805	Classical	Classical	Pancreatic Progenitor	0.942942	-858.632	-950.436	Pancreatic Ductal Adenocarcinoma	34	censor
SA410763	0.207377	0.501295	0.210671	0	0.0401492	0	0.040508	0.708672	-0.293918	0.42515	Classical	Classical	Immunogenic	0.646914	998.062	788.717	Pancreatic Ductal Adenocarcinoma	28	censor
SA410859	0.412492	0.251274	0.295499	0.0339002	0	0	0.0068351	0.663766	0.161218	1.61705	Basal-like	Basal-like	Squamous	0.757808	715.351	5.8418	Pancreatic Ductal Adenocarcinoma	17.7	death
SA410883	0.290964	0.440855	0.170936	0	0	0	0.0972449	0.731819	-0.149891	0.66754	Classical	Classical	ADEX	0.83215	194.546	-311.479	Pancreatic Ductal Adenocarcinoma	23.3	death
SA410899	0.315931	0.508553	0.154445	0	0	0.00408772	0.0169839	0.824483	-0.192622	0.628539	Classical	Classical	Pancreatic Progenitor	0.853823	-93.0317	-298.531	Pancreatic Ductal Adenocarcinoma	7.3	death
SA410911	0.57914	0.064042	0.240016	0	0.0239464	0	0.092856	0.643182	0.515098	5	Basal-like	Basal-like	Squamous	0.78815	247.676	147.533	PDA - Adenosquamous carcinoma	3.3	death
SA410933	0.223203	0.760571	0	0	0	0	0.0162259	0.983774	-0.537368	0.302637	Classical	NA	Pancreatic Progenitor	0.972481	-1808.76	-710.816	Intraductal Papillary Mucinous Neoplasm with invasion	22	censor
SA410977	0.721354	0.271261	0	0	0	0	0.00738499	0.992615	0.450094	2.60027	Basal-like	NA	NA	NA	NA	NA	PDA - Undifferentiated (anaplastic) carcinoma	NA	death
SA411001	0.3899	0.517531	0.0755847	0	0	0	0.0169844	0.907431	-0.12763	0.758061	Classical	NA	Pancreatic Progenitor	0.953863	-1030.69	-1013.35	Intraductal Papillary Mucinous Neoplasm with invasion	35	censor
SA411025	0.799403	0.191393	0	0	0	0	0.00920369	0.990796	0.608011	4.01903	Basal-like	NA	NA	NA	NA	NA	Pancreatic Ductal Adenocarcinoma	NA	death
SA411029	0.203403	0.47681	0.275667	0	0.00905057	0.00325345	0.031817	0.680212	-0.273407	0.43837	Classical	NA	Pancreatic Progenitor	0.699243	696.188	608.213	PDA - signet ring	30	censor
SA411189	0.398855	0.301241	0.272285	0	0	0.0052981	0.0223211	0.700096	0.0976139	1.31363	Basal-like	Classical	Squamous	0.887838	31.1018	-895.039	Pancreatic Ductal Adenocarcinoma	12.9	death
SA411209	0.246554	0.341835	0.274304	0.057471	0	0	0.079836	0.588389	-0.0952804	0.72919	Classical	Classical	ADEX	0.751279	891.231	-102.268	Pancreatic Ductal Adenocarcinoma	35	censor
SA411241	0.257355	0.491593	0.157283	0.079316	0	0	0.014453	0.748948	-0.234239	0.533011	Classical	Classical	Pancreatic Progenitor	0.847811	190.851	-504.463	Pancreatic Ductal Adenocarcinoma	33	censor
SA411305	0.405861	0.365747	0.207731	0	0	0	0.0206618	0.771608	0.0401141	1.10676	Basal-like	Classical	Squamous	0.839487	193.292	-401.273	Pancreatic Ductal Adenocarcinoma	16.6	death
SA411397	0.331359	0.423695	0.210167	0	0	0.0045051	0.0302727	0.755055	-0.092336	0.787095	Classical	Classical	Squamous	0.806674	227.675	-41.6486	Pancreatic Ductal Adenocarcinoma	24	censor
SA411406	0.215645	0.553095	0.208985	0	0	0	0.0222744	0.76874	-0.33745	0.400722	Classical	Classical	Immunogenic	0.842258	-171.431	-71.4279	Pancreatic Ductal Adenocarcinoma	13.7	death
SA411430	0.266831	0.51462	0.193507	0	0	0	0.0250413	0.781452	-0.247789	0.52768	Classical	NA	Immunogenic	0.900948	-533.708	-530.008	Intraductal Papillary Mucinous Neoplasm with invasion	33.3	death
SA411557	0.286095	0.536358	0.142661	0	0.00493044	0	0.0299557	0.822453	-0.250263	0.541943	Classical	NA	Immunogenic	0.832781	-292.146	167.452	Intraductal Papillary Mucinous Neoplasm with invasion	6.7	death
SA411578	0.405714	0.301629	0.189033	0.0927928	0	0	0.0108309	0.707344	0.104085	1.334	Basal-like	Classical	Squamous	0.863263	-142.977	-374.025	Pancreatic Ductal Adenocarcinoma	28	censor
SA411682	0.786828	0.172982	0.0202171	0	0	0	0.0199733	0.95981	0.613846	4.35469	Basal-like	NA	NA	NA	NA	NA	Pancreatic Ductal Adenocarcinoma	NA	death
SA411709	0.728799	0.266189	0	0	0	0	0.00501162	0.994988	0.462611	2.67498	Basal-like	NA	NA	NA	NA	NA	Pancreatic Ductal Adenocarcinoma	NA	death
SA411721	0.203272	0.625548	0.14931	0	0	0	0.0218702	0.82882	-0.422275	0.335573	Classical	Classical	Pancreatic Progenitor	0.880013	-161.299	-588.626	Pancreatic Ductal Adenocarcinoma	24	censor
SA411745	0.204848	0.541952	0.237616	0	0	0	0.0155837	0.7468	-0.337104	0.389251	Classical	Classical	Immunogenic	0.824364	196.994	-219.261	Pancreatic Ductal Adenocarcinoma	14.1	death
SA411769	0.15353	0.637784	0.168007	0	0	0	0.0406786	0.791314	-0.484254	0.252445	Classical	Classical	Pancreatic Progenitor	0.840008	192.288	-406.802	Pancreatic Ductal Adenocarcinoma	21	censor
SA411797	0.302388	0.577841	0.0862846	0	0.00260212	0	0.0308836	0.88023	-0.275453	0.531416	Classical	NA	Pancreatic Progenitor	0.872121	-675.595	37.1779	Intraductal Papillary Mucinous Neoplasm with invasion	9.8	death
SA411833	0.235817	0.591499	0.11561	0	0.0199879	0	0.0370864	0.827316	-0.355682	0.408674	Classical	Classical	Immunogenic	0.818734	-232.673	277.678	Pancreatic Ductal Adenocarcinoma	22	censor
SA411841	0.763153	0.229743	0	0	0	0	0.00710443	0.992896	0.53341	3.22492	Basal-like	NA	NA	NA	NA	NA	Pancreatic Ductal Adenocarcinoma	NA	death
SA411923	0.420748	0.33607	0.213394	0	0	0	0.0297879	0.756818	0.0846779	1.24468	Basal-like	Classical	Squamous	0.841917	-118.755	-119.799	Pancreatic Ductal Adenocarcinoma	9	death
SA412003	0.415575	0.348616	0.233528	0	0.00014583	0	0.00213541	0.764191	0.0669585	1.18671	Basal-like	Classical	NA	NA	NA	NA	Pancreatic Ductal Adenocarcinoma	NA	death
SA412060	0.903062	0.0283497	0	0.047479	0	0	0.0211095	0.931411	0.874712	5	Basal-like	NA	NA	NA	NA	NA	Pancreatic Ductal Adenocarcinoma	NA	death
SA412076	0.398966	0.366117	0.230488	0	0	0	0.00442908	0.765083	0.0328496	1.08734	Basal-like	Classical	Squamous	0.895355	-78.4206	-898.624	Pancreatic Ductal Adenocarcinoma	38	censor
SA412268	0.467894	0.174901	0.295482	0.0223557	0.020837	0	0.0185313	0.642795	0.292993	2.58459	Basal-like	NA	NA	NA	NA	NA	Pancreatic Ductal Adenocarcinoma	NA	death
SA412299	0.406116	0.437792	0	0	0	0	0.156091	0.843909	-0.0316758	0.929262	Classical	NA	ADEX	0.983816	-1902.92	-991.253	Acinar Cell Carcinoma	20.7	death
SA518492	0.717267	0.191672	0	0.0655496	0	0	0.0255118	0.908939	0.525595	3.60619	Basal-like	NA	NA	NA	NA	NA	Pancreatic Ductal Adenocarcinoma	NA	death
SA518603	0.201438	0.524159	0.250627	0	0	0.00469428	0.0190816	0.725597	-0.322721	0.395833	Classical	Classical	Pancreatic Progenitor	0.831469	368.834	-477.405	Pancreatic Ductal Adenocarcinoma	11	censor
SA518614	0.233358	0.569133	0.120375	0.0164077	0.0329679	0	0.0277587	0.802491	-0.335774	0.420212	Classical	NA	Immunogenic	0.832296	125.517	-244.249	Intraductal Papillary Mucinous Neoplasm with invasion	8.6	death
SA518615	0.157115	0.564726	0.197619	0.0423353	0.0189587	0	0.019246	0.721841	-0.407611	0.290774	Classical	Classical	Immunogenic	0.762718	646.546	23.1495	Pancreatic Ductal Adenocarcinoma	13	censor
SA518624	0.19898	0.559777	0.18573	0	0	0.0160133	0.0395002	0.758756	-0.360797	0.366774	Classical	NA	NA	NA	NA	NA	NA	NA	NA
SA518630	0.219179	0.434971	0.0761504	0	0.0550419	0	0.214658	0.65415	-0.215792	0.515043	Classical	NA	ADEX	0.810587	-223.064	363.784	Acinar Cell Carcinoma	15.8	death
SA518633	0.587284	0.144791	0.241176	0	0.00358986	0	0.0231598	0.732075	0.442493	3.85864	Basal-like	Basal-like	Squamous	0.805027	154.809	50.1655	Pancreatic Ductal Adenocarcinoma	10.9	death
SA518637	0.505165	0.22636	0.245723	0	0.0210388	0	0.00171316	0.731525	0.278805	2.17958	Basal-like	Basal-like	Squamous	0.831264	-44.7128	-61.3429	PDA - Adenosquamous carcinoma	2.8	censor
SA518665	0.230666	0.547371	0.159293	0	0	0.0155377	0.0471328	0.778037	-0.316705	0.431787	Classical	Classical	ADEX	0.88869	-109.717	-766.858	Pancreatic Ductal Adenocarcinoma	14	censor
SA518689	0.17204	0.630809	0.125104	0.022269	0.0203029	0.00896854	0.0205061	0.80285	-0.458769	0.284079	Classical	Classical	Immunogenic	0.818574	54.4497	-7.54708	Pancreatic Ductal Adenocarcinoma	10.3	censor
SA518695	0.245737	0.557459	0.177992	0	0	0.0041654	0.0146462	0.803196	-0.311722	0.450671	Classical	Classical	Pancreatic Progenitor	0.878597	-47.1306	-682.545	Pancreatic Ductal Adenocarcinoma	15	censor
SA518701	0.184975	0.560031	0.150183	0	0	0.0394465	0.0653655	0.745005	-0.375056	0.342042	Classical	NA	Pancreatic Progenitor	0.831188	48.5731	-153.704	Intraductal Papillary Mucinous Neoplasm with invasion	12	censor
SA518704	0.287921	0.443712	0.198083	0	0	0	0.070284	0.731633	-0.155791	0.65663	Classical	Classical	ADEX	0.839355	-34.25	-172.078	Pancreatic Ductal Adenocarcinoma	6.5	death
SA518712	0.371705	0.36614	0.22608	0	0	0	0.036076	0.737844	0.0055647	1.01479	Basal-like	Classical	NA	NA	NA	NA	Pancreatic Ductal Adenocarcinoma	NA	censor
SA518716	0.195685	0.508836	0.212059	0	0.0312184	0	0.0522021	0.704521	-0.313151	0.396436	Classical	Classical	Immunogenic	0.71844	657.653	461.323	Pancreatic Ductal Adenocarcinoma	5.2	death
SA518724	0.223263	0.644416	0.1086	0	0	0	0.0237215	0.867679	-0.421154	0.356444	Classical	Classical	Pancreatic Progenitor	0.887667	-406.18	-455.221	Pancreatic Ductal Adenocarcinoma	5	death
SA518750	0.199278	0.481901	0.085205	0.226949	0	0	0.0066669	0.681179	-0.282623	0.425447	Classical	Classical	Pancreatic Progenitor	0.853276	323.24	-707.651	Pancreatic Ductal Adenocarcinoma	50.4	death
SA518765	0.288669	0.492313	0.177328	0	0.00579041	0	0.0358996	0.780982	-0.203644	0.594587	Classical	Classical	Pancreatic Progenitor	0.839334	49.6009	-255.661	Pancreatic Ductal Adenocarcinoma	0.9	censor
SA518806	0.379993	0.402606	0.211893	0	0	0	0.00550822	0.782599	-0.0226137	0.945193	Classical	Classical	Squamous	0.905868	-206.563	-935.323	Pancreatic Ductal Adenocarcinoma	14.1	death
SA518817	0.207791	0.637874	0.128422	0	0	0	0.0259132	0.845665	-0.430082	0.336163	Classical	Classical	Immunogenic	0.885829	-664.917	-169.401	Pancreatic Ductal Adenocarcinoma	0	censor
SA518851	0.624513	0.0672004	0.278671	0	0.0127671	0	0.0168482	0.691714	0.557313	5	Basal-like	Basal-like	Squamous	0.789262	433.964	-51.0793	PDA - Adenosquamous carcinoma	5.2	death
SA518854	0.336727	0.32725	0.221516	0	0	0	0.114507	0.663977	0.00947764	1.0281	Basal-like	Classical	NA	NA	NA	NA	Pancreatic Ductal Adenocarcinoma	NA	censor
SA518868	0.270414	0.395114	0.241987	0	0.0868426	0	0.00564215	0.665528	-0.124701	0.692183	Classical	Classical	Immunogenic	0.682654	701.227	759.521	Pancreatic Ductal Adenocarcinoma	5.7	death
SA518873	0.337453	0.230704	0.408048	0	0.0178824	0	0.00591163	0.568157	0.106749	1.44349	Basal-like	NA	NA	NA	NA	NA	NA	NA	NA
SA518878	0.289471	0.437296	0.25266	0	0.0021928	0	0.0183798	0.726767	-0.147825	0.669514	Classical	Classical	Squamous	0.772276	531.495	36.6226	Pancreatic Ductal Adenocarcinoma	9.4	censor
SA528675	0.234172	0.546043	0.164648	0.00424109	0.016502	0	0.0343931	0.780215	-0.31187	0.439125	Classical	NA	Immunogenic	0.862213	83.1402	-585.997	Intraductal Papillary Mucinous Neoplasm with invasion	28	censor
SA528676	0.349886	0.321227	0.0355391	0.140494	0.133993	0.0188612	0	0.671113	0.0286584	1.08652	Basal-like	Basal-like	NA	NA	NA	NA	Pancreatic Ductal Adenocarcinoma	NA	censor
SA528677	0.465021	0.502614	0	0	0	0	0.0323648	0.967635	-0.0375929	0.926664	Classical	Classical	ADEX	0.984657	-1859.58	-1067	Pancreatic Ductal Adenocarcinoma	3.6	death
SA528679	0.427362	0.272494	0.206549	0.0325039	0.0610907	0	0	0.699856	0.154868	1.54822	Basal-like	Basal-like	Immunogenic	0.642325	1244.37	583.309	Pancreatic Ductal Adenocarcinoma	0.3	censor
SA528687	0.198901	0.543913	0.236119	0	0.00830029	0	0.0127667	0.742814	-0.345013	0.377136	Classical	Classical	Immunogenic	0.750519	523.646	273.163	Pancreatic Ductal Adenocarcinoma	42	death
SA528695	0.290281	0.550299	0.15702	0	0	0.00224986	0.000150128	0.84058	-0.260018	0.53593	Classical	Classical	Pancreatic Progenitor	0.895729	-256.647	-726.129	Pancreatic Ductal Adenocarcinoma	3.3	death
SA528701	0.27388	0.707763	0	0	0.0183567	0	0	0.981643	-0.433883	0.395506	Classical	NA	NA	NA	NA	NA	Pancreatic Ductal Adenocarcinoma	NA	death
SA528709	0.498197	0.107001	0.361737	0	0.0173314	0	0.0157333	0.605198	0.391197	4.34353	Basal-like	Basal-like	Squamous	0.661232	1080.81	577.015	PDA - Adenosquamous carcinoma	17	censor
SA528711	0.364096	0.446508	0.189395	0	0	0	0	0.810605	-0.0824121	0.819473	Classical	Classical	Pancreatic Progenitor	0.809069	165.912	-7.57325	Pancreatic Ductal Adenocarcinoma	8.4	death
SA528755	0.226061	0.547101	0.191691	0	0.0071445	0	0.0280023	0.773162	-0.32104	0.423732	Classical	Classical	Immunogenic	0.779945	385.496	99.7703	Pancreatic Ductal Adenocarcinoma	18	censor
SA528761	0.508121	0.31392	0.159463	0	0	0	0.0184962	0.822041	0.194202	1.59954	Basal-like	Basal-like	Squamous	0.860709	-414.531	-68.148	Pancreatic Ductal Adenocarcinoma	9.5	death
SA528763	0.174971	0.498335	0.319506	0	0.00718797	0	0	0.673306	-0.323364	0.363876	Classical	NA	NA	NA	NA	NA	Intraductal Papillary Mucinous Neoplasm with invasion	NA	death
SA528766	0.4154	0.47637	0.104714	0.00351645	0	0	0	0.89177	-0.0609709	0.874641	Classical	Classical	NA	NA	NA	NA	Pancreatic Ductal Adenocarcinoma	NA	death
SA528767	0.321448	0.411765	0.147102	0.104644	0.0150408	0	0	0.733213	-0.0903163	0.785861	Classical	Classical	Squamous	0.78347	468.986	-22.2338	Pancreatic Ductal Adenocarcinoma	15	death
SA528768	0.255362	0.619696	0.077555	0	0	0.0455564	0.00183081	0.875058	-0.364335	0.421412	Classical	NA	Pancreatic Progenitor	0.905476	-433.459	-702.13	Intraductal Papillary Mucinous Neoplasm with invasion	34.3	death
SA528769	0.244887	0.706969	0	0.0481448	0	0	0	0.951855	-0.462082	0.355506	Classical	Classical	NA	NA	NA	NA	Pancreatic Ductal Adenocarcinoma	NA	death
SA528771	0.248175	0.6699	0.0742805	0	0.00764412	0	0	0.918075	-0.421725	0.379725	Classical	Classical	NA	NA	NA	NA	Pancreatic Ductal Adenocarcinoma	NA	death

## Sheet: COMPASS.weights
sampleID	BasalTumor	ClassicalTumor	ActivatedStroma	NormalStroma	Immune	Endocrine	Exocrine	Olfactory	Histone
COMP0014	1.27319	2.64486	0.185153	0	0	0	0	0	2.08436
COMP0001	1.41553	2.14864	0.421131	0	0	0	0	0.099739	2.21062
COMP0002	1.01966	1.72158	0.013512	0.01053	0.052784	0	0.442363	0.201517	2.5253
COMP0004	1.24259	2.47959	0.23419	0	0	0	0	0.066152	2.3056
COMP0005	1.84837	1.98701	0.070931	0	0	0	0.003804	0	2.27337
COMP0006	0.697661	2.98638	0.464815	0	0	0	0.047574	0	2.21601
COMP0007	2.28676	1.57065	0.14951	0	0	0	0	0	2.36549
COMP0008	1.36465	2.25501	0.551162	0	0	0	0.061101	0	2.27887
COMP0010	2.28761	0.840321	0.411663	0	0	0	0	0.230345	2.3851
COMP0009	1.84784	1.85846	0.296122	0	0	0	0.045825	0.08347	2.11798
COMP0011	2.04832	0.476106	0	0.553553	0	0	0.093216	0	2.75559
COMP0012	1.40722	2.46926	0	0	0	0	0.058972	0	2.15503
COMP0013	2.50691	0.546396	0.207092	0	0	0	0.044062	0	2.42565
COMP0015	2.24669	0.836107	0.04761	0	0.114217	0	0	0.151671	2.65136
COMP0017	1.56228	2.19536	0.24632	0	0	0	0	0.003928	2.17966
COMP0018	2.28272	0.541278	0.582721	0	0.257016	0	0.006829	0	2.41127
COMP0019	1.67044	2.05738	0.055425	0	0	0	0	0.259315	2.25441
COMP0020	2.72757	0.819963	0	0	0	0	0.028434	0	2.52814
COMP0021	2.57336	1.073	0.164037	0	0.124729	0	0	0	1.9987
COMP0023	1.63911	2.1554	0	0	0	0	0.007583	0	2.29298
COMP0025	1.21711	2.61965	0	0	0	0	0	0	2.06544
COMP0026	2.05573	1.25871	0	0	0	0	0.002948	0	2.64995
COMP0028	1.08118	2.31752	0	0.002346	0.132126	0	0.179398	0	2.53815
COMP0030	1.41272	2.18503	0	0	0	0	0	0	2.50132
COMP0029	0.820618	3.17071	0	0	0	0	0.100487	0	2.21178
COMP0032	1.15818	1.74699	0.208654	0.009939	0.126161	0	0.028097	0.572279	2.18506
COMP0033	1.25518	2.55098	0	0	0	0	0.00924	0	2.55844
COMP0034	2.4056	1.04804	0.096322	0	0.078714	0	0.000773	0.133386	2.47859
COMP0035	1.36887	2.21563	0.223839	0	0	0	0	0	2.25044
COMP0036	1.10899	2.72241	0.200143	0	0	0	0.004721	0	2.16097
COMP0037	1.67717	2.20846	0	0	0	0	0	0	2.33997
COMP0038	1.28897	2.45983	0	0	0	0	0.006063	0	2.51626
COMP0039	2.58079	0.742153	0	0	0	0	0.055926	0	2.77903
COMP0041	1.02083	2.4942	0	0	0	0	0.029023	0.569536	2.4905
COMP0042	1.84715	2.18273	0	0	0	0	0	0	2.33543
COMP0043	1.75979	1.77706	0.014014	0	0	0	0	0.160893	2.54631
COMP0044	1.80784	2.17145	0.178098	0	0	0	0.042638	0	2.2875
COMP0045	2.59523	1.01169	0.099023	0	0.11647	0	0.044847	0.10398	2.43969
COMP0046	2.01009	1.80461	0.048437	0	0	0	0.012271	0	2.53441
COMP0047	1.37681	2.41616	0	0	0	0	0.048956	0	2.37421
COMP0048	2.39898	1.78551	0.247627	0	0.055375	0	0.020993	0	1.65282
COMP0050	1.58741	2.51267	0	0	0	0	0.030037	0	2.15468
COMP0049	1.55725	1.93322	0.254767	0	0	0	0	0.099042	2.33054
COMP0052	1.8227	2.20247	0	0	0	0	0.004888	0	2.29618
COMP0055	1.20114	1.30303	0	0	0	0	0.476163	0.143215	2.62755
COMP0056	1.72782	1.79655	0	0	0	0	0.07814	0	2.5387
COMP0057	2.08499	1.6022	0.299576	0	0	0	0.022274	0.037896	2.40501
COMP0058	1.57801	2.33466	0.000108	0	0	0	0.056933	0	2.3835
COMP0059	1.43704	2.16534	0.219252	0	0	0	0	0.135983	2.34845
COMP0060	1.59801	2.38589	0.131674	0	0	0	0	0	2.27251

## Sheet: COMPASS.norm_weights.metadata
sampleID	BasalTumor	ClassicalTumor	ActivatedStroma	NormalStroma	Immune	Endocrine	Exocrine	bcSum	bcDiff	bcRatio	DECODER.Subtype	Moffitt.Subtype	Histologic.Type	Treatment	Percent.Change
COMP0014	0.310292	0.644585	0.045124	0	0	0	0	0.954876	-0.334293	0.489305	Classical	Classical	NA	FFX	-8.7
COMP0001	0.355187	0.539142	0.105671	0	0	0	0	0.894329	-0.183954	0.665015	Classical	Classical	Adenocarcinoma	FFX	-30.6
COMP0002	0.312738	0.528023	0.00414423	0.00322963	0.0161892	0	0.135676	0.840761	-0.215285	0.59986	Classical	Classical	Adenocarcinoma	GP	-45.1
COMP0004	0.314073	0.626734	0.0591933	0	0	0	0	0.940807	-0.312661	0.508961	Classical	Classical	Adenocarcinoma	FFX	-15.6
COMP0005	0.472715	0.508172	0.0181404	0	0	0	0.00097286	0.980887	-0.0354565	0.931574	Classical	Classical	Adenocarcinoma	FFX	-4.2
COMP0006	0.166251	0.711648	0.110764	0	0	0	0.0113368	0.877899	-0.545397	0.244234	Classical	Classical	Adenocarcinoma	FFX	-54
COMP0007	0.570703	0.391984	0.037313	0	0	0	0	0.962687	0.17872	1.44459	Basal-like	Basal-like	Adenocarcinoma	GP	NA
COMP0008	0.322467	0.532856	0.130239	0	0	0	0.0144381	0.855323	-0.21039	0.61244	Classical	Classical	NA	GP	-22.3
COMP0010	0.646291	0.237406	0.116302	0	0	0	0	0.883698	0.408885	2.65269	Basal-like	Basal-like	Adenocarcinoma	GP	5.4
COMP0009	0.456454	0.459078	0.0731482	0	0	0	0.0113197	0.915532	-0.0026241	0.994406	Classical	Classical	NA	FFX	-27.8
COMP0011	0.645914	0.150135	0	0.174557	0	0	0.0293946	0.796049	0.495779	4.09601	Basal-like	Basal-like	Adenocarcinoma	FFX	NA
COMP0012	0.357575	0.627441	0	0	0	0	0.0149848	0.985015	-0.269866	0.576641	Classical	Classical	Adenocarcinoma	GP	NA
COMP0013	0.758644	0.165351	0.0626705	0	0	0	0.0133341	0.923995	0.593293	4.38345	Basal-like	Basal-like	Adenosquamous	FFX	75
COMP0015	0.692434	0.25769	0.0146735	0	0.0352019	0	0	0.950125	0.434744	2.62406	Basal-like	Basal-like	Adenocarcinoma	FFX	25
COMP0017	0.390185	0.548296	0.0615191	0	0	0	0	0.938481	-0.158111	0.716797	Classical	Classical	Adenocarcinoma	FFX	9.5
COMP0018	0.621898	0.147465	0.158755	0	0.0700209	0	0.00186048	0.769363	0.474434	4.01295	Basal-like	Basal-like	NA	FFX	44.7
COMP0019	0.441537	0.543813	0.0146501	0	0	0	0	0.98535	-0.102277	0.815323	Classical	Classical	Adenocarcinoma	FFX	-45.9
COMP0020	0.762751	0.229298	0	0	0	0	0.00795141	0.992049	0.533453	3.22924	Basal-like	Basal-like	Adenocarcinoma	FFX	17.5
COMP0021	0.653946	0.272672	0.0416853	0	0.0316963	0	0	0.926618	0.381274	2.34882	Basal-like	Basal-like	Adenosquamous	FFX	-45.8
COMP0023	0.431107	0.566899	0	0	0	0	0.00199443	0.998006	-0.135792	0.764617	Classical	Classical	NA	FFX	-42.1
COMP0025	0.317224	0.682776	0	0	0	0	0	1	-0.365552	0.472337	Classical	Classical	Adenocarcinoma	FFX	NA
COMP0026	0.619684	0.379427	0	0	0	0	0.000888652	0.999111	0.240256	1.61695	Basal-like	Basal-like	Adenocarcinoma	FFX	-8.6
COMP0028	0.291221	0.624237	0	0.000631908	0.0355889	0	0.0483218	0.915457	-0.333016	0.474934	Classical	Classical	NA	FFX	14
COMP0030	0.392668	0.607332	0	0	0	0	0	1	-0.214664	0.652272	Classical	Classical	Adenocarcinoma	FFX	-4.3
COMP0029	0.200551	0.774891	0	0	0	0	0.024558	0.975442	-0.57434	0.268255	Classical	Classical	Adenocarcinoma	FFX	-15
COMP0032	0.353317	0.532941	0.0636523	0.00303201	0.0384869	0	0.00857132	0.886257	-0.179624	0.669165	Classical	Classical	Adenocarcinoma	FFX	6.6
COMP0033	0.328978	0.6686	0	0	0	0	0.00242177	0.997578	-0.339622	0.499525	Classical	Classical	NA	GP	NA
COMP0034	0.6628	0.288761	0.0265389	0	0.0216875	0	0.000212979	0.951561	0.374039	2.25197	Basal-like	Basal-like	NA	FFX	24.5
COMP0035	0.359439	0.581785	0.058776	0	0	0	0	0.941224	-0.222345	0.62428	Classical	Classical	NA	FFX	-33.3
COMP0036	0.274757	0.674487	0.0495861	0	0	0	0.00116964	0.949244	-0.39973	0.416015	Classical	Classical	Adenocarcinoma	FFX	4.9
COMP0037	0.431634	0.568366	0	0	0	0	0	1	-0.136733	0.763588	Classical	Classical	NA	FFX	-43.8
COMP0038	0.343279	0.655106	0	0	0	0	0.00161471	0.998385	-0.311826	0.531163	Classical	Classical	Adenocarcinoma	FFX	7.4
COMP0039	0.763803	0.219645	0	0	0	0	0.0165517	0.983448	0.544158	3.36956	Basal-like	Basal-like	Adenocarcinoma	FFX	NA
COMP0041	0.28804	0.703771	0	0	0	0	0.00818922	0.991811	-0.415731	0.417557	Classical	Classical	NA	FFX	NA
COMP0042	0.458364	0.541636	0	0	0	0	0	1	-0.0832715	0.849046	Classical	Classical	Adenocarcinoma	FFX	-17.5
COMP0043	0.495596	0.500457	0.00394665	0	0	0	0	0.996053	-0.00486135	0.990476	Classical	Classical	NA	FFX	-20
COMP0044	0.430435	0.517009	0.0424041	0	0	0	0.0101519	0.947444	-0.0865748	0.835724	Classical	Classical	Adenocarcinoma	FFX	-24.1
COMP0045	0.671077	0.261604	0.0256054	0	0.0301169	0	0.0115966	0.932681	0.409473	2.50761	Basal-like	Basal-like	NA	FFX	34.4
COMP0046	0.518679	0.465656	0.0124986	0	0	0	0.00316638	0.984335	0.0530233	1.11147	Basal-like	Classical	Adenocarcinoma	FFX	-11.1
COMP0047	0.358364	0.628893	0	0	0	0	0.0127426	0.987257	-0.270529	0.576567	Classical	Classical	NA	FFX	-54.5
COMP0048	0.532103	0.396034	0.0549246	0	0.0122824	0	0.00465633	0.928137	0.136069	1.33512	Basal-like	Basal-like	NA	FFX	6.9
COMP0050	0.38435	0.608377	0	0	0	0	0.00727268	0.992727	-0.224027	0.637717	Classical	Classical	NA	GP	-12.4
COMP0049	0.415796	0.51618	0.0680242	0	0	0	0	0.931976	-0.100385	0.80922	Classical	Classical	Adenocarcinoma	FFX	-19.2
COMP0052	0.452275	0.546512	0	0	0	0	0.00121289	0.998787	-0.0942361	0.830666	Classical	Classical	Adenocarcinoma	NA	NA
COMP0055	0.403022	0.437209	0	0	0	0	0.159768	0.840232	-0.0341871	0.923555	Classical	NA	Acinar	FFX	-8.1
COMP0056	0.479615	0.498694	0	0	0	0	0.0216904	0.97831	-0.0190792	0.962494	Classical	Classical	Adenocarcinoma	FFX	-54.5
COMP0057	0.520073	0.399646	0.0747251	0	0	0	0.00555594	0.919719	0.120426	1.29398	Basal-like	Classical	NA	FFX	-5.6
COMP0058	0.397513	0.588118	2.7206e-05	0	0	0	0.0143418	0.985631	-0.190605	0.681326	Classical	Classical	Adenocarcinoma	GP	-51
COMP0059	0.376027	0.566602	0.0573713	0	0	0	0	0.942629	-0.190575	0.669486	Classical	Classical	Adenocarcinoma	GP	-41.3
COMP0060	0.388285	0.579721	0.0319941	0	0	0	0	0.968006	-0.191437	0.675378	Classical	Classical	Adenocarcinoma	GP+Medi+Tremi	NA

## Sheet: ATAC-seq
sampleID	D20.18_BRCA-Her2+	D29.14_Nonspecific	D28.6_UCEC	D29.25_Nonspecific	D28.23_TGCT	D28.16_Nonspecific	D29.10_PRAD	D29.22_SKCM	D28.19_LIHC	D29.27_LUAD	D28.11_BRCA-Chr8qAmp	D29.26_STAD+ESCA(Digestive)	D29.13_GBM+LGG	D27.13_BRCA-Luminal	D29.24_BLCA	D29.9_PCPG	D14.8_KIRC+KIRP(Pan-Kidney)	D21.5_COAD+STAD+ESCA(Pan-GI)	D27.24_BRCA-Basal	D21.12_THCA	D16.12_Pan-Squamous	D28.15_ACC	D29.18_NA	D29.1_NA	D20.2_NA
ACCx_025FE5F8_885E_433D_9018_7AE322A92285_X034_S09_L133_B1_T1_PMRG	0	0.264893	0	0.060621	0.105195	0.862237	0.013514	0.0681891	0	0	0	0	0.0334632	0	0	2.84317	1.14385	0	0	0	0	5.71746	0.926756	2.2847	1.14554
ACCx_025FE5F8_885E_433D_9018_7AE322A92285_X034_S09_L134_B1_T2_PMRG	0	0.272295	0	0.0517217	0.146754	0.812729	0	0.0959171	0	0	0	0	0.0351542	0	0	2.85435	1.07705	0	0	0	0	5.50909	0.953257	2.98228	1.38876
ACCx_2A5AE757_20D5_49B6_95FF_CAE08E8197A0_X012_S05_L033_B1_T1_P024	0	0.325907	0.15966	0.0940582	0.795963	1.10068	0	0	0	0	1.02796	0.449287	0	0	0	2.60346	0.598221	0	0	0	0	4.29608	0.685942	0	3.01124
ACCx_2A5AE757_20D5_49B6_95FF_CAE08E8197A0_X012_S05_L034_B1_T2_P025	0	0.340341	0.192978	0.0919701	0.792106	1.10252	0	0	0	0	1.05805	0.499335	0	0	0	2.70351	0.622948	0	0	0	0	4.26556	0.653766	0	3.13381
ACCx_3D0CD3BD_3960_46FB_92C3_777F11CCD0FC_X011_S06_L011_B1_T1_P024	0	0	0	0	0.579709	1.13777	0	0	0.00839862	0.239947	0	0	0.0609317	0	0	2.43676	1.07773	0	0	0.172007	0	4.05853	0.961986	2.41064	1.21025
ACCx_3D0CD3BD_3960_46FB_92C3_777F11CCD0FC_X011_S06_L012_B1_T2_P026	0	0	0	0.0051923	0.602827	1.11002	0	0	0.0375977	0.270843	0	0	0.0450942	0	0	2.45643	1.07899	0	0	0.238849	0	4.0003	0.926515	2.47213	1.28691
ACCx_4D0D43F5_D8F0_4735_92D5_F40E321C7A05_X010_S09_L065_B1_T1_P019	0	0.500015	0.0589376	0	0.486828	0.249109	0	0.303331	0.373072	0	0.344151	0	0	0	0	2.17698	0.109621	0	0	0	0	1.90865	0.80582	4.95693	3.63413
ACCx_4D0D43F5_D8F0_4735_92D5_F40E321C7A05_X010_S09_L066_B1_T2_P020	0	0.513059	0	0	0.268295	0.133328	0	0.239772	0.295027	0	0.275992	0	0.201205	0	0	1.96991	0.0907114	0	0	0	0	1.49794	0.74711	5.51112	2.75728
ACCx_81A262BD_3078_4BDB_8EB1_30DD6D7948C3_X027_S03_L081_B1_T1_P063	0	1.06711	0.506854	0.155659	0.496528	0	0	0	0	0	0.428949	0	0	0	0	2.32884	0	0	0	0	0	2.42532	2.21004	2.46569	3.5093
ACCx_81A262BD_3078_4BDB_8EB1_30DD6D7948C3_X027_S03_L082_B1_T2_P067	0	1.05867	0.517549	0.174976	0.515239	0	0	0	0	0	0.437197	0	0	0	0	2.27657	0	0	0	0	0	2.43347	2.18503	2.44692	3.62202
ACCx_B6E6F014_A599_4A58_A7A5_1F748471D662_X013_S12_L070_B1_T1_P026	0	0.285851	1.40721	0.143434	0.975119	0.40121	0	0.113523	0.134599	0	0	0	0	0	0	2.5244	0.520973	0	0	0.275559	0.203107	1.33982	1.87906	2.49817	3.68458
ACCx_B6E6F014_A599_4A58_A7A5_1F748471D662_X013_S12_L071_B1_T2_PMRG	0	0.287466	1.35778	0.154365	0.964197	0.410416	0	0.167168	0.147417	0	0	0	0	0	0	2.48579	0.528636	0	0	0.389012	0.180299	1.37022	1.86278	2.43485	3.70212
ACCx_B901534B_5E93_475A_91E7_B2DB7DFE98A5_X020_S02_L003_B1_T1_PMRG	0	0.562036	0.0695887	0	0.943814	0.108975	0	0	0	0	1.40118	0	0.597972	0	0	2.52164	0	0	0	0	0	3.86211	1.03936	1.04862	3.48169
ACCx_B901534B_5E93_475A_91E7_B2DB7DFE98A5_X020_S02_L004_B1_T2_PMRG	0	0.554667	0.101868	0	0.963482	0.136203	0	0	0	0	1.39217	0	0.603531	0	0	2.48496	0	0	0	0	0	3.80638	1.01289	1.18743	3.77347
ACCx_EDEB779F_A603_479D_AAFE_428BC7E4B8DB_X038_S03_L077_B1_T1_P094	0	0.315759	0.313388	0.384643	1.04367	0	0	0.529401	0	0	1.4307	0	0	0	0	1.79302	1.19312	0	0	0.129995	0	3.44969	1.12048	2.7751	3.27075
ACCx_EDEB779F_A603_479D_AAFE_428BC7E4B8DB_X038_S03_L078_B1_T2_P089	0	0.303199	0.322395	0.390753	1.01282	0	0	0.437901	0	0	1.43599	0	0	0	0	1.79225	1.27622	0	0	0	0	3.48401	1.11225	3.16339	3.34113
ACCx_FCE328BC_082C_4FC1_9F7E_500D07C78B9E_X035_S02_L003_B1_T1_PMRG	0	0.221327	0.224518	0.295433	0.418393	1.10453	0	0	0.0771665	0	0	0	0	0	0	1.8408	1.69989	0	0	0	0.53273	4.32228	1.12597	0.174865	2.69073
ACCx_FCE328BC_082C_4FC1_9F7E_500D07C78B9E_X035_S02_L004_B1_T2_PMRG	0	0.244174	0.26615	0.331756	0.373543	1.09047	0	0	0.0443268	0	0	0	0	0	0	1.87513	1.74544	0	0	0	0.470892	4.22558	1.09064	1.46605	3.54904
BLCA_1067A79F_15D6_4D64_BBC3_268BE15434A1_X019_S01_L048_B1_T1_P041	0.85541	1.27946	0.0565601	0	0	0	0.409078	0	0.0342957	0	0	0	0.131532	0	4.98453	1.62919	0.868186	0	0	0.039645	3.62038	0	0	0.0263644	5.71906
BLCA_1067A79F_15D6_4D64_BBC3_268BE15434A1_X019_S01_L049_B1_T2_P039	1.12511	1.89467	0	0	0	0	0.0642227	0	0	0	0	0	0.237655	0	5.01906	1.31261	1.32542	0	0.0086929	0	3.62411	0	0	0	3.99152
BLCA_3E71B261_9C29_4025_973A_3901B0826643_X009_S04_L031_B1_T1_P021	0	0	0.108286	0.00811926	0	0.069889	0.49693	0.00473239	0	0.118422	0.0776044	0	0	0	1.96659	0.827017	0.105291	0.664872	0	0.987008	1.6838	0	0.254613	7.0423	2.86117
BLCA_3E71B261_9C29_4025_973A_3901B0826643_X009_S04_L032_B1_T2_P029	0	0	0.112341	0.00654014	0	0.0393604	0.542586	0.0246081	0	0.115473	0.0288543	0	0	0	2.00188	0.857454	0.10249	0.65821	0	1.02724	1.69816	0	0.278871	6.80283	2.86753
BLCA_6728BCB4_B161_41DD_BF27_16000A1A9A94_X018_S09_L040_B1_T1_P041	0	0	0.910196	0.263171	0.146722	0.303091	0.160788	0	0	0	0.337072	0	0	0	3.29475	1.10198	0.0327114	0.92177	0	0.0976752	2.23857	0.684285	1.32196	3.68485	2.1928
BLCA_6728BCB4_B161_41DD_BF27_16000A1A9A94_X018_S09_L041_B1_T2_P039	0	0	0.941939	0.261146	0.165311	0.235181	0.204233	0	0	0	0.359345	0	0	0	3.33872	1.14258	0.262825	0.823835	0	0	2.18051	0.700132	1.53271	4.57025	2.26242
BLCA_6E1FF9EA_8875_439E_AF5A_A7B7DDFB247C_X022_S12_L068_B1_T1_P051	0	0	2.03994	0.706362	0.267354	0.376659	0.021741	0	0	0	0.860518	0	0	0	3.48038	0.84328	0.492274	0	0	0	2.5246	0.0386847	1.61366	4.07536	2.4217
BLCA_6E1FF9EA_8875_439E_AF5A_A7B7DDFB247C_X022_S12_L069_B1_T2_P047	0	0	1.96901	0.709884	0.352849	0.392846	0	0	0	0	0.823357	0	0	0	3.43193	0.826362	0.336264	0	0	0.0298329	2.482	0.00117445	1.60576	4.39526	2.57028
BLCA_6F874813_E05A_438A_A1CE_71B8A78C173E_X006_S09_L048_B1_T1_PMRG	0	0	0.722187	0.54506	0	0	0.227291	0	0	0.646482	0.94169	0	0	0	2.11084	0	0	0	0	0	1.51078	0.177866	5.10614	3.94775	3.40909
BLCA_6F874813_E05A_438A_A1CE_71B8A78C173E_X006_S09_L049_B1_T2_P011	0	0.00904962	0.861156	0.594924	0	0	0.610151	0	0	0.41895	0.999786	0	0	0	2.24055	0	0	0	0	0	1.64144	0.340391	5.38254	2.3345	2.75039
BLCA_761A45CF_D6D2_46EA_93EC_5238A95517B8_X013_S06_L059_B1_T1_P024	0	0.589544	1.49008	0	0.261425	0.221943	0	0	0	0	0.705392	0	0	0	3.75415	0	0	0	0.271407	0	2.83111	0	1.34753	3.36117	1.97612
BLCA_761A45CF_D6D2_46EA_93EC_5238A95517B8_X013_S06_L060_B1_T2_P027	0	0.635401	1.50348	0	0.284078	0.205689	0	0.0277883	0	0	0.725646	0	0	0	3.7125	0.021781	0	0	0.240184	0	2.80442	0	1.40555	3.78074	2.10439
BLCA_795D3511_E7DB_456E_9D80_4EE5B50B66E1_X021_S08_L038_B1_T1_P054	0	0.249526	2.30729	0	0.0239065	0	0.162666	0	0	0	0.234245	0.788168	0	0	1.90569	0.150764	0	0	0.790795	0	0.830099	0.120838	1.29942	3.85883	2.67482
BLCA_795D3511_E7DB_456E_9D80_4EE5B50B66E1_X021_S08_L039_B1_T2_P052	0	0.198868	2.25582	0	0.0710017	0	0.128396	0	0	0.0558872	0.225565	0.699774	0	0	1.92769	0.159843	0	0	0.77738	0	0.811095	0.0992217	1.25011	3.65743	2.65342
BLCA_C1820F13_D6CF_4BCF_A842_A01D6E6C61EB_X009_S10_L043_B1_T1_P017	0.132605	0.245113	0.423136	0.0564076	0.284626	0	1.00853	0.0590733	0	0	0.321631	0	0	0	1.87716	0.461936	0	0.696639	0	0.684444	0.516909	0	0.551036	5.28736	3.38112
BLCA_C1820F13_D6CF_4BCF_A842_A01D6E6C61EB_X009_S10_L044_B1_T2_P016	0.127546	0.267944	0.433851	0.0715538	0.289261	0	0.992013	0.0648006	0	0	0.317457	0	0	0	1.85248	0.493428	0	0.698628	0	0.665499	0.503516	0	0.547039	5.48335	3.46791
BLCA_CC57A8ED_A5DB_4ADA_A038_ABE5AA7A6A2B_X023_S04_L079_B1_T1_P056	0	0.497559	0.461037	0.299389	0	0	0.0485912	0	0	0	0.300491	0.274205	0	0.212765	2.91973	0.631151	1.23922	0.308584	0	0	2.57152	0	1.86906	6.23014	2.53075
BLCA_CC57A8ED_A5DB_4ADA_A038_ABE5AA7A6A2B_X023_S04_L080_B1_T2_P055	0	0.419056	0.420045	0.257328	0	0	0	0	0	0	0.228985	0.182419	0	0.275318	3.04271	0.580846	0.924122	0.478535	0	0.362802	2.63297	0	1.81433	5.59864	2.24869
BLCA_CC5A9968_1F7F_4698_B483_1D426BF00AE3_X017_S12_L023_B1_T1_P042	0.00794506	2.3295	1.20114	0	0.397745	0	0	0	0	0	0.91935	0	0.559282	0	0.079429	1.11339	0.138047	0.489241	0	0	1.12478	0.411106	0.234362	3.65784	3.69668
BLCA_CC5A9968_1F7F_4698_B483_1D426BF00AE3_X017_S12_L024_B1_T2_P044	0.0188183	2.23871	1.17895	0	0.408599	0	0	0	0	0	0.915621	0	0.50735	0	0.0289801	1.10332	0	0.55981	0	0	1.14472	0.403573	0.203377	3.2252	3.74158
BRCA_000CFD9F_ADDF_4304_9E60_6041549E189C_X017_S06_L011_B1_T1_P040	0	1.1635	1.44883	0	0	0.471728	0	0.151505	0.21473	0	0.00811972	0.292301	0	4.55629	0.340885	0.613549	0.627656	0.019082	0	0.253353	0.400711	0.304347	0	2.1974	0.72473
BRCA_000CFD9F_ADDF_4304_9E60_6041549E189C_X017_S06_L012_B1_T2_P046	0	1.24852	1.48268	0	0	0.435426	0	0.172499	0.226182	0	0	0.347655	0	4.64058	0.287838	0.734653	0.670114	0	0	0.0897837	0.340854	0.212785	0	2.58796	0.723572
BRCA_01112370_4F6F_4A20_9BE0_7975C3465268_X017_S04_L007_B1_T1_P042	0	0.408187	1.84752	0	0.206162	0.816545	0	0	0	0	0.731713	0	0	0	0	0	0	0	4.34071	0	0	0.366076	0.494199	2.80147	1.89961
BRCA_01112370_4F6F_4A20_9BE0_7975C3465268_X017_S04_L008_B1_T2_P044	0	0.40856	1.80742	0	0.194921	0.824673	0	0	0	0	0.712054	0	0	0	0	0	0	0	4.36334	0	0	0.381348	0.47084	2.30802	1.72499
BRCA_0142AAAC_FFE8_43B7_AB99_02F7A1740567_X022_S06_L057_B1_T1_P050	0	0	1.37459	0.107101	0	0.42179	0.73891	0.0319213	0	0	0.0350524	0	0.26412	1.97398	0	0.0196063	0.617469	0	0.365572	0.624319	0.0168361	0.453909	0	5.87518	2.64949
BRCA_0142AAAC_FFE8_43B7_AB99_02F7A1740567_X022_S06_L058_B1_T2_P051	0	0.0309191	1.3336	0.111881	0	0.411304	0.747841	0.0733716	0	0	0.0214503	0	0.2296	1.89108	0	0.148509	0.627176	0	0.342283	0.579873	0	0.38294	0	6.29544	2.81899
BRCA_037238B0_8FB6_4ECC_9970_93E84F9286EF_X005_S09_L020_B1_T1_P015	0	0.32373	0.109073	0.0905367	0.0374723	0	1.1033	0.173224	0.0716027	0	0	0	0	1.68714	0	0.907415	0.185674	0	0.091649	0.6481	0	0.0578479	0.401221	7.34945	3.3218
BRCA_037238B0_8FB6_4ECC_9970_93E84F9286EF_X005_S09_L021_B1_T2_P014	0	0.311976	0.0943291	0.0844831	0.0388426	0	1.13743	0.130474	0.0863705	0	0	0	0	1.64299	0	0.924961	0.227989	0	0.0867641	0.623167	0	0.0232495	0.386898	7.44158	3.28882
BRCA_08499A64_3FD8_4E62_AF08_3C66AF93CAE7_X003_S05_L027_B1_T1_P003	0	0.440504	3.14168	0.0515209	0	0	1.11129	0.0536003	0	0	0	0	0.0696736	2.49729	0	0.378238	0	0	0	0	0	0	0	4.85021	3.79354
BRCA_08499A64_3FD8_4E62_AF08_3C66AF93CAE7_X003_S05_L028_B1_T2_P003	0	0.381978	3.28811	0	0	0	1.2176	0	0	0	0	0	0.231391	2.63195	0	0.24353	0	0	0	0	0	0	0	4.564	3.39274
BRCA_08891EB8_2C41_400C_8A66_BEE040CCA71D_X011_S12_L023_B1_T1_P027	3.44517	1.97608	1.10577	0.112589	0.0772088	0	0.597253	0	0	0	0.688444	0	0	2.54088	0	0.663983	0	0	0	0	0	0.217042	0.265471	4.0156	1.49746
BRCA_08891EB8_2C41_400C_8A66_BEE040CCA71D_X011_S12_L024_B1_T2_P029	3.43873	1.9846	1.09461	0.0994007	0.0860084	0	0.608503	0	0	0	0.707859	0	0	2.57192	0	0.671125	0	0	0	0	0	0.196613	0.257906	3.80795	1.46733
BRCA_11AAB1D2_D77B_42AA_AA32_786A597B9797_X003_S06_L029_B1_T1_P002	2.32824	0.992651	2.36361	0	0.511325	0	0.812966	0.222585	0	0	0.74336	0	0	2.53689	0	0.425888	0	0	0.202971	0	0	0	0.875514	3.11107	2.1753
BRCA_11AAB1D2_D77B_42AA_AA32_786A597B9797_X003_S06_L030_B1_T2_P002	2.29901	1.01253	2.35134	0	0.54214	0	0.786426	0.235609	0	0	0.745406	0	0	2.57732	0	0.443557	0	0	0.194861	0	0	0	0.866155	3.00098	2.22097
BRCA_11D015DD_1250_48BC_8B5D_3262C97F164B_X012_S08_L039_B1_T1_P029	2.08036	2.19735	1.02358	0.547382	0.238674	0	0.229451	0	0	0	1.34748	0	0	2.6903	0	1.27812	0.424417	0	0	0	0	0.465019	0.841371	4.06624	1.68231
BRCA_11D015DD_1250_48BC_8B5D_3262C97F164B_X012_S08_L040_B1_T2_P022	2.1644	2.182	1.04158	0.540193	0.225438	0	0.197395	0	0	0	1.36357	0	0	2.78037	0	1.25779	0.469711	0	0	0	0	0.51012	0.79296	3.87126	1.4766
BRCA_1253F1AD_60FD_4536_97A8_E84B756E5E52_X004_S05_L051_B1_T1_P007	0	0.195577	0.172684	0.162273	0.0298837	0.109758	0.410194	0.258553	0	0	0.0333565	0	0.386753	1.01357	0.151668	0.822411	0.458349	0	0.43426	0.582261	0.407435	0.231059	0.261876	6.88491	2.34457
BRCA_14AD76EE_12F9_40B3_8DCD_4A256E02CF8D_X020_S12_L022_B1_T1_P053	0	1.06259	0.480257	0.94356	0.326942	0	0.156301	0	0.182166	0	1.75118	0	0	2.55324	0	0.355823	0	0	0.398183	0	0	0	0.628451	4.28256	2.20968
BRCA_14AD76EE_12F9_40B3_8DCD_4A256E02CF8D_X020_S12_L023_B1_T2_P054	0	1.04417	0.479102	0.923327	0.325158	0	0.184507	0	0.19544	0	1.73063	0	0	2.52955	0	0.369934	0	0	0.38302	0	0	0	0.649828	3.98385	2.19059
BRCA_1B6783CB_7D24_4D13_908A_19CCAD4CFF34_X002_S06_L011_B1_T1_P001	0	0.976145	1.37172	1.49726	0.110938	0.0732705	0.739446	0	0	0	0.0663964	0	0	2.67147	0	0.905789	0.210551	0	0	0.158013	0.388202	0.414464	0.12602	5.17958	1.97266
BRCA_1B6783CB_7D24_4D13_908A_19CCAD4CFF34_X002_S06_L012_B1_T2_P001	0	0.968587	1.34529	1.49857	0.125255	0.106584	0.712	0	0	0	0.116705	0	0	2.59013	0	0.833186	0.253629	0	0	0.220774	0.374597	0.417502	0.11017	5.24611	2.11172
BRCA_1BD15E25_9CE5_49AB_ADCF_41F857F3468D_X021_S04_L030_B1_T1_P054	0	0.682451	1.31031	0.650738	0.203366	0.264107	0	0.378064	0	0.155227	1.12862	0	0.287783	0	0	0.213373	0	0	1.5582	0	0.112175	0	0.31504	4.9453	2.8529
BRCA_1BD15E25_9CE5_49AB_ADCF_41F857F3468D_X021_S04_L031_B1_T2_P053	0	0.691478	1.29943	0.654611	0.174952	0.313941	0	0.348091	0	0.169741	1.14384	0	0.329571	0	0	0.181927	0	0	1.54501	0	0.163489	0	0.287408	4.87337	2.81342
BRCA_1D939DC3_EF0C_40BF_BC60_8C5D46345265_X021_S01_L024_B1_T1_P051	3.05859	1.24093	0.126437	0.333702	0.279149	0.261489	0.387228	0.0793148	0.0296051	0	0.137947	0	0	2.69751	0.149886	0.356081	0	0	0.826823	0	0	0.233692	0	3.95999	3.38293
BRCA_1D939DC3_EF0C_40BF_BC60_8C5D46345265_X021_S01_L025_B1_T2_P052	2.99497	1.25514	0.144213	0.311765	0.30611	0.250901	0.369209	0.110331	0.049406	0	0.144034	0	0	2.66169	0.165412	0.393254	0	0	0.809158	0.00153561	0	0.2338	0	4.08115	3.51685
BRCA_1FF8A889_24D2_4439_8BB4_C9AB39B7EE23_X005_S12_L028_B1_T1_P011	0.820569	1.25819	0.133274	0.698233	0.0863589	0	0.488144	0	0	0	0.581515	0.485079	0	3.31141	0	0.698781	0	0	0	0	0	0.104863	0.458469	5.59007	3.13257
BRCA_1FF8A889_24D2_4439_8BB4_C9AB39B7EE23_X005_S12_L029_B1_T2_PMRG	0.975476	1.197	0.0818596	0.674205	0.1229	0	0.494831	0.00903006	0	0	0.489158	0.319019	0	3.90193	0	0.563427	0	0	0	0	0	0.075979	0.280635	3.93648	2.26097
BRCA_2106DD3A_1909_46E8_82BD_865333A12F8E_X013_S09_L065_B1_T1_P029	0	0.202021	0.0676227	0.127692	0.200026	0	0.931481	0.344316	0	0	0	0	0.257697	1.22661	0	0.352816	0.107555	0	0.566596	0.948504	0.186631	0.0993527	0.18971	6.31734	3.03393
BRCA_257C1DDD_D646_4F59_BCEE_1403A58BBD80_X023_S06_L083_B1_T1_P056	0	0.234434	0.285491	0	0	0	0.188575	0.559462	0	0	1.13477	0.174539	0.147545	0.361043	0	0	0	0	1.32458	0.480077	0.991147	0.604092	0	3.76532	3.32424
BRCA_257C1DDD_D646_4F59_BCEE_1403A58BBD80_X023_S06_L084_B1_T2_PMRG	0	0.260977	0.391685	0	0	0	0.236156	0.229535	0	0	1.23374	0.495633	0.599595	0.226313	0	0.0374281	0	0	1.18179	0	0.848117	0.519392	0	6.44709	4.52518
BRCA_294C77E4_79D8_4383_8780_324F3DBB1839_X016_S02_L049_B1_T1_PMRG	0	2.16882	1.27716	0.605411	0.112691	0.0508342	1.23174	0	0	0	0	0	0	1.48248	0	1.0544	0.289617	0	0	0	0	0.535578	0.449553	5.29439	2.1682
BRCA_294C77E4_79D8_4383_8780_324F3DBB1839_X016_S02_L050_B1_T2_P035	0	2.13437	1.21227	0.579483	0.226318	0.00731632	1.13335	0	0	0	0	0	0	1.62424	0	0.990681	0.0876431	0	0	0	0	0.509889	0.481652	5.1494	2.11672
BRCA_2A65DC63_F8CC_4EF4_AB23_3F5FD880FB5E_X018_S08_L038_B1_T1_P044	0	0.111379	1.92821	0.180676	0.328169	0.0856656	0.309879	1.10215	0	0	1.96636	0	0.544812	0	0	0.655639	0	0	1.86767	0	0	0	0.559577	2.89864	2.16487
BRCA_2A65DC63_F8CC_4EF4_AB23_3F5FD880FB5E_X018_S08_L039_B1_T2_P043	0	0.111995	1.90621	0.170501	0.34533	0.0647534	0.321088	1.12656	0	0	1.93431	0	0.520479	0	0	0.619797	0	0	1.85069	0	0	0	0.59222	2.9993	2.11817
BRCA_2C46607F_72A2_4B40_A311_E1F29C59DCFA_X010_S01_L049_B1_T1_P016	0.418078	1.20356	0.459159	0.687997	0.534663	0	0.501047	0	0.0427845	0	0.506284	0	0	3.07933	0	0.103344	0	0	1.66109	0	0	0	0.739821	3.18893	1.57666
BRCA_2C46607F_72A2_4B40_A311_E1F29C59DCFA_X010_S01_L050_B1_T2_P019	0.413568	1.17609	0.426912	0.693855	0.525017	0	0.485987	0	0.06283	0	0.465756	0	0	3.15357	0	0.0498784	0	0	1.66667	0	0	0	0.661636	2.91171	1.46713
BRCA_2D277FFC_F83F_4882_98D7_525388B79C3B_X023_S01_L073_B1_T1_P057	0.451813	2.22333	1.1027	0.516074	0.0315072	0	0.882383	0	0	0	0.190275	0	0	2.37333	0	0.645203	0	0	0	0	0	0.372681	0	4.95307	2.55871
BRCA_2D277FFC_F83F_4882_98D7_525388B79C3B_X023_S01_L074_B1_T2_P056	0.436861	2.21335	1.08562	0.519877	0.0739841	0	0.844064	0	0	0	0.192617	0	0	2.27947	0	0.694115	0.0376467	0	0	0	0	0.359982	0	5.66603	2.8467
BRCA_3403FB04_ED81_489B_991C_715B423B87DB_X014_S02_L003_B1_T1_P030	0	0	0	0.795296	0.541346	0.0868956	0.225815	0.0856762	0	0.292976	0.991816	0	0	1.9978	0	0.847626	0	0.298082	0.744363	0.301858	0	0	0.154187	6.50601	2.8689
BRCA_3403FB04_ED81_489B_991C_715B423B87DB_X014_S02_L004_B1_T2_P037	0	0	0	0.758872	0.553249	0.074457	0.232133	0.05841	0	0.328068	0.930296	0	0	2.14596	0	0.723195	0	0.324667	0.734213	0.37866	0	0	0.14777	6.03017	2.60375
BRCA_359C8EB0_48BC_47D5_AD78_38B0AE6C5FB8_X018_S05_L032_B1_T1_P042	0	0.101409	0.287739	0.000396356	0	0.0326994	0.683202	0.318254	0	0	0.0162108	0	0.632982	1.01085	0	0.477918	0.210403	0	0.511416	0.705564	0.212035	0.36056	0.366645	5.67404	2.42112
BRCA_359C8EB0_48BC_47D5_AD78_38B0AE6C5FB8_X018_S05_L033_B1_T2_P043	0	0.152194	0.271498	0.000226676	0.0255668	0.0455449	0.71435	0.369559	0	0	0.0257739	0	0.595301	0.976087	0	0.581012	0.219401	0	0.491275	0.673314	0.151715	0.306403	0.416333	5.84038	2.47797
BRCA_36EA9779_3126_45DE_8C5D_3E6B3680086C_X012_S06_L035_B1_T1_P022	0.0314632	0.181596	0.655085	0	0	1.04113	0	0	0	0	1.71851	0	0	0.247514	0	0	0	0.16184	2.83434	0.274235	0.0712678	0	0	3.59191	2.26908
BRCA_36EA9779_3126_45DE_8C5D_3E6B3680086C_X012_S06_L036_B1_T2_P025	0.0443818	0.156608	0.669126	0	0	1.06771	0	0	0	0	1.70961	0	0	0.273075	0	0	0	0.180746	2.83648	0.374438	0.100921	0	0	3.21284	2.27861
BRCA_3899957C_47D6_4274_AB3C_C9E6DE56437F_X008_S09_L017_B1_T1_P029	0	0.664788	0.324038	2.26558	0.33311	0.268111	0.918206	0	0	0	0.613325	0	0	2.02911	0	0.413946	0.27383	0	0.803602	0	0.258061	0	1.20991	4.60285	1.92627
BRCA_3899957C_47D6_4274_AB3C_C9E6DE56437F_X008_S09_L018_B1_T2_P021	0	0.659286	0.316793	2.24378	0.354446	0.295737	0.903878	0	0	0	0.598	0	0	2.07135	0	0.359889	0.300684	0	0.786625	0	0.246516	0	1.16511	4.68528	1.96456
BRCA_474D1E91_69F9_4779_B8CE_18F4946A0D9A_X021_S03_L028_B1_T1_P054	0	0.461012	1.26885	0	0	0.12534	0	0.110161	0	0	1.47254	0	0	3.70412	0	0.542039	0.129282	0.122124	0.245576	0	0	0.7986	0.414409	5.73284	2.60053
BRCA_474D1E91_69F9_4779_B8CE_18F4946A0D9A_X021_S03_L029_B1_T2_P054	0	0.428654	1.26825	0	0	0.11912	0	0.12192	0	0	1.47696	0	0	3.63686	0	0.556283	0.113188	0.120576	0.271077	0	0	0.796759	0.400703	5.67601	2.61842
BRCA_4DE199D4_0892_462C_BE6E_09413F7EF76E_X018_S03_L029_B1_T1_P045	0	1.06912	0.776013	0	0.0211788	0.296332	0.274652	0	0	0	0.220883	0	0.2906	1.08305	0.0496096	0.825816	0.657054	0	0.0288714	0	0.349945	0.49115	0.38272	5.6621	2.1009
BRCA_4F06A0BF_EB31_45EE_BB09_5601502D86FE_X021_S07_L036_B1_T1_P052	0	0.491186	1.74445	0	0.00656681	0	0.657081	0	0	0	0	0	0	2.3086	0	0.704719	0	0	0	0	0	0.365908	0.221334	6.54749	2.94348
BRCA_4F06A0BF_EB31_45EE_BB09_5601502D86FE_X021_S07_L037_B1_T2_P051	0	0.505791	1.60488	0	0	0	0.649096	0	0	0	0	0	0	2.35683	0	0.638061	0	0	0	0.0581727	0	0.332622	0.167863	6.38715	2.84045
BRCA_503860D0_4069_4F6F_91F2_FFB24C3EA1E5_X005_S08_L018_B1_T1_P014	2.91286	0.908475	1.46574	1.6075	0	0.823992	0.394827	0.0163125	0.00436521	0.176932	0	0	0	2.30963	0	0.248596	0.140476	0	0.8417	0.0554767	0	0.112143	0.528254	3.31494	1.65974
BRCA_503860D0_4069_4F6F_91F2_FFB24C3EA1E5_X005_S08_L019_B1_T2_P015	2.7832	0.942981	1.4698	1.63332	0	0.811711	0.449864	0.00312383	0.0294193	0.113633	0	0	0	2.12943	0	0.271762	0.230267	0	0.791736	0	0	0.0796581	0.592329	4.34579	2.1794
BRCA_5C54B79C_DA02_4B22_9FC2_3D61BFFC5559_X019_S11_L068_B1_T1_P046	0	0.441574	0.421388	0	0	0	1.44617	0	0	0	0	0	0	2.27336	0	1.37362	0	0.052187	0	0.638207	0	0	0.100127	5.00461	2.71846
BRCA_5C54B79C_DA02_4B22_9FC2_3D61BFFC5559_X019_S11_L069_B1_T2_P046	0	0.472986	0.373878	0	0	0	1.39684	0	0	0	0	0	0	2.25813	0	1.40871	0	0.0718557	0	0.647252	0	0	0.103354	5.20529	2.77143
BRCA_5C60C974_536D_4BD9_ADC5_606CA5E60C04_X020_S10_L019_B1_T1_P047	0	0.218446	0	0	0	0	0	0.251316	0.387928	0	0.091153	0	0.738529	0	0	1.16071	0.399184	0	0	0	0	0.560478	0.685019	6.68703	1.81577
BRCA_6108FBB3_DFCE_4A67_A16D_0547827F058C_X008_S04_L007_B1_T1_P018	0	0.650905	3.38602	1.41529	0.809106	0.898955	0.0438751	0.258842	0	0	1.21758	0	0.332384	0	0	0.069241	0	0	2.07002	0	0.30664	0	0	0	4.03669
BRCA_6108FBB3_DFCE_4A67_A16D_0547827F058C_X008_S04_L008_B1_T2_P020	0	0.630405	3.42204	1.39667	0.812037	0.906402	0.092974	0.238743	0	0	1.22738	0	0.317897	0	0	0.023718	0	0	2.04447	0	0.34499	0	0	0	3.89192
BRCA_64BD3CE0_7385_461B_9870_AD6611DD886A_X014_S01_L001_B1_T1_PMRG	0	1.5099	0.864671	0.260851	0.0544764	0.397217	0.137138	0	0	0	2.05758	0.00450818	0	3.78929	0	0.57063	0	0.0691503	0	0	0	0.106035	0.15184	4.16577	1.66013
BRCA_64BD3CE0_7385_461B_9870_AD6611DD886A_X014_S01_L002_B1_T2_P037	0	1.51668	0.862831	0.264879	0.0846864	0.377257	0.12509	0	0	0	2.03914	0	0	3.81807	0	0.554519	0	0.0744088	0	0	0	0.0577466	0.144637	4.30378	1.75422
BRCA_6D0DAA1B_2ACC_49CC_90C5_07FC4260432E_X011_S05_L009_B1_T1_P026	0	2.02979	2.27874	0.749233	0.289621	0.444073	0.777547	0	0	0.104604	0.636568	0	0	1.97652	0	0.296869	0	0	0	0	0	0.762855	0.545433	3.74142	2.84721
BRCA_6D0DAA1B_2ACC_49CC_90C5_07FC4260432E_X011_S05_L010_B1_T2_P025	0	1.99312	2.3284	0.748599	0.282866	0.433441	0.803537	0	0	0.108025	0.630158	0	0	1.97539	0	0.306291	0	0	0	0	0	0.757002	0.5567	3.63272	2.82321
BRCA_6F22B7DA_85CA_4E9C_93A3_859878775DDB_X005_S06_L014_B1_T3_PMRG	0	0.252075	1.72997	0	1.02149	0	0.000587174	0	0	1.91974	0	0.192622	0.223734	0.733884	0	0.500271	0	0.337561	1.68316	0	0.225246	0	0.687412	6.46977	4.39952
BRCA_6F22B7DA_85CA_4E9C_93A3_859878775DDB_X005_S06_L015_B1_T4_P014	0	0.346235	1.72473	0	1.05102	0	0.277633	0	0	1.87737	0	0.0686004	0.0745566	0.63284	0	0.421991	0	0.406558	1.624	0.167377	0.169501	0.0709806	0.818284	6.10694	4.57187
BRCA_73316C1E_DDE9_4C39_8AFD_5E8A1090C425_X006_S11_L052_B1_T1_P009	0	0.584197	3.11151	0.098695	0	0	0.872057	0	0	0	0	0	0	2.57162	0	0.589145	0.128775	0	0	0	0	0.279352	0.359072	5.81278	2.79413
BRCA_73316C1E_DDE9_4C39_8AFD_5E8A1090C425_X006_S11_L053_B1_T2_P010	0	0.569882	3.09188	0.105871	0	0	0.912091	0	0	0	0	0	0	2.52066	0	0.590831	0.159996	0	0	0.0323847	0	0.278274	0.346588	5.8708	2.88455
BRCA_74CCA3AC_8984_4207_AD8C_979E7596A5DC_X005_S02_L003_B1_T1_P014	0	0.390705	1.96586	0.0106897	0	0	1.26622	0.142228	0	0	0	0	0	2.51717	0	0.522309	0.305657	0	0	0.0826221	0	0.384463	0.0027573	6.2671	2.3782
BRCA_74CCA3AC_8984_4207_AD8C_979E7596A5DC_X005_S02_L004_B1_T2_P015	0	0.393506	1.90368	0.0201416	0	0	1.22014	0.146012	0	0	0	0	0	2.54398	0	0.524916	0.277341	0	0	0.131631	0	0.360062	0.00724047	6.46094	2.47364
BRCA_78F79CE9_210D_47BF_B6AB_AA5327778FBE_X010_S03_L053_B1_T1_P021	0	0.0443782	1.42834	0	0.301319	0.146923	0.548238	0.0910857	0	0.00271859	0.144294	0	0	1.88114	0	0.648973	0	0	0.303674	0	0	0.890032	0.425479	5.11135	2.15183
BRCA_78F79CE9_210D_47BF_B6AB_AA5327778FBE_X010_S03_L054_B1_T2_P019	0	0.134277	1.32658	0	0.315208	0.132666	0.512346	0.10287	0	0.0087573	0.184546	0	0	1.79166	0	0.731433	0.0428755	0	0.279441	0	0	0.861991	0.465473	5.96813	2.57487
BRCA_7C6A3AE4_E2EA_42B3_B3F1_81C19E6F2170_X023_S05_L081_B1_T1_P057	0	0.236956	3.04361	0.602992	0.345246	0.471125	0.315357	0	0	0	0.763707	0.270395	0	0	0	0.374597	0	0	0.966701	0	0.229023	0	1.22722	5.68495	3.09177
BRCA_7C6A3AE4_E2EA_42B3_B3F1_81C19E6F2170_X023_S05_L082_B1_T2_P055	0	0.196859	3.14264	0.584441	0.329421	0.495482	0.338118	0	0	0	0.775122	0.285347	0	0	0	0.359646	0	0	0.990858	0	0.25428	0	1.26059	5.04344	2.72761
BRCA_7D3BBF34_47F6_41EE_B5BF_6571C18984A8_X020_S03_L005_B1_T1_P053	0	0.923143	0.789825	0.797368	0	0.228243	1.07467	0	0	0	0.445452	0	0	0	0	0.13334	0	0.0753066	1.34231	0	0.379553	0	0.475332	5.1286	1.68036
BRCA_7D3BBF34_47F6_41EE_B5BF_6571C18984A8_X020_S03_L006_B1_T2_P054	0	0.952675	0.797991	0.803784	0	0.216052	0.99818	0	0	0	0.464864	0	0	0	0	0.196029	0	0.0674006	1.31942	0	0.36404	0	0.506682	5.74611	1.93349
BRCA_852B450B_EBCC_4DD0_BB5A_FBF238C7BD89_X019_S02_L050_B1_T1_P041	0.0669555	0.713075	0.304215	1.66061	0.142748	0.740031	0.647169	0	0	0.170863	2.39097	0	0	3.99337	0.0560744	0.134535	0.58309	0	0	0.613032	0.461664	0	0.0304269	3.86154	1.28897
BRCA_852B450B_EBCC_4DD0_BB5A_FBF238C7BD89_X019_S02_L051_B1_T2_P044	0.067553	0.764665	0.273078	1.65773	0.111369	0.72084	0.631852	0	0	0.183494	2.3779	0	0	4.01932	0.0475454	0.161929	0.620548	0	0	0.579072	0.472566	0	0.0458675	3.75737	1.18102
BRCA_85C6EA5B_FA06_416B_9D98_80339B9B03DC_X005_S04_L007_B1_T1_P015	0.0329374	0.467496	0.104372	0.0462056	0.10361	0	0.100234	0.137634	0	0	0.241883	0	0.317663	0.0949558	0	1.21596	0	0	0	0	0.109021	0.203314	0.74356	6.71015	1.95393
BRCA_86DA5538_752C_4F30_A411_0970F65BD115_X012_S07_L037_B1_T1_PMRG	2.08445	0.0574365	0.711968	0	0	0.145561	0	0	0	0	0.734497	0	0	0.346276	0	0.748322	0	0	0.504019	0	0.109246	0	0.25324	4.03259	3.45958
BRCA_86DA5538_752C_4F30_A411_0970F65BD115_X012_S07_L038_B1_T2_P030	2.02774	0.153188	0.730331	0	0	0.120276	0	0	0	0	0.77029	0	0	0.25785	0	0.932724	0	0	0.454756	0	0.0553671	0	0.332178	4.63694	3.82956
BRCA_873F57F9_5F1E_4B78_AE1A_65C9C6B487CE_X022_S07_L059_B1_T1_P050	0.0953305	0.330848	0.225974	0.00311186	0.0647229	0	1.33132	0	0	0	0	0	0	1.62182	0	0.628048	0	0	0.0293664	0.141284	0	0	0.220625	6.33598	2.34874
BRCA_873F57F9_5F1E_4B78_AE1A_65C9C6B487CE_X022_S07_L060_B1_T2_P047	0.093385	0.411504	0.234408	0.0504052	0.120222	0	1.29704	0	0	0	0	0	0	1.56868	0	0.749602	0	0	0.0384273	0.215008	0	0	0.285921	6.73757	2.66039
BRCA_8762FC8D_91FC_42B8_B74D_141298970EFC_X001_S03_L005_B1_T1_P004	0.0262171	1.70762	0.617383	0	0.26618	0	0.547018	0	0	0	2.37855	0	0	2.11643	0	0.483964	0	0	0	0	0	0.456024	0.87123	5.88973	2.92298
BRCA_8762FC8D_91FC_42B8_B74D_141298970EFC_X001_S03_L006_B1_T2_P004	0.0153416	1.70171	0.616618	0	0.26325	0	0.546898	0	0	0	2.35639	0	0	2.12452	0	0.469451	0	0	0	0	0	0.45814	0.875157	5.93275	2.98201
BRCA_8D1E6006_85CB_484A_8B5C_30766D90137B_X012_S03_L029_B1_T1_P024	2.47593	0.00785749	1.33993	0.116079	0	0.367066	1.31916	0	0	0	0.508656	0	0	3.01656	0	0.950635	0	0.121658	0.557821	0.24366	0	0	0.646637	2.11301	0.640062
BRCA_8D1E6006_85CB_484A_8B5C_30766D90137B_X012_S03_L030_B1_T2_P026	2.48154	0.0141494	1.34205	0.1194	0	0.36553	1.33407	0	0	0	0.510429	0	0	2.99049	0	0.945257	0	0.134679	0.554286	0.275124	0	0	0.651293	2.04692	0.741696
BRCA_8D51DE4E_9B6A_4C2D_BD11_5F66C2173002_X015_S06_L035_B1_T1_P035	0	0.624517	3.39807	0.183094	0	0.0440137	0.00692609	0	0	0.196397	0	0.0417212	0	2.85163	0.0908946	0.741919	0.41375	0	0	0.226702	0.0482164	0.263191	0	4.81919	1.63566
BRCA_8D51DE4E_9B6A_4C2D_BD11_5F66C2173002_X015_S06_L036_B1_T2_P036	0	0.644159	3.55839	0.20529	0	0.00911207	0.0178932	0	0	0.059587	0	0.188508	0	2.80709	0.0507354	0.744445	0.52043	0	0	0	0	0.270359	0	5.34961	1.71521
BRCA_8D66AC5D_CA8B_47FC_8C61_376A75AEB292_X019_S05_L056_B1_T1_P043	0.0763504	1.06463	1.71581	0	0.136424	0	0.967206	0	0	0.0196618	2.25498	0	0	3.53063	0	0	0	0.0978317	0	0.529616	0	0.117618	0.627585	3.51256	2.72687
BRCA_8D66AC5D_CA8B_47FC_8C61_376A75AEB292_X019_S05_L057_B1_T2_P038	0.0870053	1.08393	1.70459	0	0.161786	0	0.917426	0	0	0.0750775	2.21437	0	0	3.46468	0	0	0	0.0661456	0	0.565894	0	0.0769909	0.621669	3.70864	2.74175
BRCA_8DB1A244_D21F_4A52_A70F_317C0CF8B4B7_X014_S11_L021_B1_T1_P033	0	0.482743	0.184153	0	0	0	0.631702	0.0193357	0	0	1.44853	0.21749	0	4.00201	0	0.760454	0	0	0.00837654	0.378473	0	0.0991087	0.527257	4.8405	2.44474
BRCA_8DB1A244_D21F_4A52_A70F_317C0CF8B4B7_X014_S11_L022_B1_T2_P034	0	0.501691	0.198128	0	0	0	0.602527	0.0317593	0	0	1.4529	0.194725	0	4.02656	0	0.708414	0	0	0.0040196	0.301987	0	0.110111	0.546555	4.73934	2.2548
BRCA_94253529_096B_410E_88D2_80AA79361AD9_X015_S11_L044_B1_T1_P035	0	0.0943925	1.26342	0	0.0557677	0.150979	0.224422	0.268923	0	0	0.117544	0	0	1.11768	0	0.743708	0	0	0.420951	0.215621	0.112699	0.466725	0.246203	6.34137	2.85343
BRCA_94AF19F0_1F2A_41EC_8CB6_96C76227811F_X013_S03_L053_B1_T1_P022	2.83409	0.461516	1.13158	0	0	0.137978	0.66858	0.354538	0.00833733	0.741395	0.0194444	0	0	1.66811	0	0	0	0	0.793063	0.280492	0	0	0	5.94724	3.32104
BRCA_94AF19F0_1F2A_41EC_8CB6_96C76227811F_X013_S03_L054_B1_T2_P027	2.82452	0.485209	1.1394	0	0	0.139798	0.690011	0.384372	0	0.744839	0	0	0	1.66706	0	0	0	0	0.782787	0.338051	0	0	0	5.75826	3.32435
BRCA_A3A3CD8F_3497_4615_B288_14E6290DC441_X007_S02_L058_B1_T1_PMRG	0	0.665905	1.38294	0.830895	0.0740715	0.116351	0.29821	0	0	0	2.85285	0.832143	0.199165	2.2192	0	0.00290812	0.406215	0	0	0	0.233948	0.572522	0.709415	6.09336	3.98135
BRCA_A3A3CD8F_3497_4615_B288_14E6290DC441_X007_S02_L059_B1_T2_P010	0	0.615849	1.37971	0.812747	0.0889359	0.201726	0.327357	0	0	0	2.95233	0.578252	0	2.87746	0	0	0.139486	0	0	0	0.306845	0.664608	0.618026	3.28939	2.61624
BRCA_A6462625_3970_44A4_B4CB_7B4AE86648CD_X013_S04_L055_B1_T1_P023	0	0.656755	0.452986	0.233817	0.231225	0.0657319	0.149959	0.151963	0	0	0.379994	0	0	1.32289	0	0.830335	0	0	0.293884	0.305508	0.366231	0	0.284637	6.31342	3.33763
BRCA_A6462625_3970_44A4_B4CB_7B4AE86648CD_X013_S04_L056_B1_T2_P025	0	0.636464	0.439887	0.227705	0.203883	0.107367	0.131488	0.130874	0	0	0.367881	0	0	1.40897	0	0.765561	0	0	0.30775	0.329844	0.391668	0	0.242856	5.98966	3.2279
BRCA_A8BD9D89_6D7F_4423_91A6_1627E36887F6_X022_S10_L065_B1_T1_P047	0	0.996265	0.672363	0.400059	0.364011	0	0.172807	0.336974	0.10766	0	1.51887	0	0	2.22819	0	0.815185	0.159095	0	0.115247	0.199682	0.193395	0.597706	0.267938	5.4228	2.68929
BRCA_A91AADEA_8299_46D9_A250_76896D690AFD_X016_S12_L069_B1_T1_P035	0	0.621446	0	0	0	0.350118	0	0.385694	0	0	1.40128	1.23421	0	3.97315	0	2.1569	0.60533	0	0	0	0.116976	0	1.06849	4.10568	1.47689
BRCA_A91AADEA_8299_46D9_A250_76896D690AFD_X016_S12_L070_B1_T2_P033	0	0.645215	0	0	0	0.33765	0	0.455912	0	0	1.36391	1.26333	0	4.00479	0	2.22875	0.586804	0	0	0	0.106089	0	1.06932	4.19908	1.56773
BRCA_BE061C50_495F_46AD_BF95_09C8AD8B5365_X022_S05_L056_B1_T1_P049	0.207831	1.58875	0.866888	0	0.15896	0.0410782	0	0.126006	0	0.0261351	1.01678	0.249666	0	3.26239	0	1.22133	0.214477	0.431479	0	0	0	0.378622	1.20511	4.39566	2.81113
BRCA_BE0F871D_DFA0_4B91_A068_41A57C105E1B_X007_S05_L064_B1_T1_P013	0	0.249335	0	0	0.0280762	0.0299469	0	0.441175	0.369283	0	0.0940737	0	0.718782	0	0	1.10106	0	0	0	0.254989	0.0102621	0.544911	0.758884	3.98707	0.497382
BRCA_C147AAD5_A8F1_41D5_8709_21820BE50902_X016_S11_L067_B1_T1_P032	1.66304	0	1.83241	0	0.0988897	0.72878	0.0214876	0.290571	0	0	1.64171	0	0.0339574	0	0	0.0696408	0	0	4.04093	0	0	0	0.498255	3.00102	2.23859
BRCA_C147AAD5_A8F1_41D5_8709_21820BE50902_X016_S11_L068_B1_T2_P033	1.69808	0	1.84334	0	0.091968	0.731557	0.0325199	0.264002	0	0	1.66929	0	0.0213908	0	0	0.0218346	0	0	4.09875	0	0	0	0.480447	2.76152	2.11578
BRCA_C9C8D426_A3FD_4455_89A9_768BC01D66A9_X009_S01_L025_B1_T1_P016	0.275461	2.71062	1.08736	0	0.286545	0	0.838191	0	0	0	2.04509	0	0	2.91776	0	0.963058	0	0	0	0	0	0.0712883	1.06655	3.42809	2.18467
BRCA_C9C8D426_A3FD_4455_89A9_768BC01D66A9_X009_S01_L026_B1_T2_P021	0.262281	2.68103	1.09594	0	0.310509	0	0.78941	0	0	0	2.02228	0	0	2.89999	0	0.948344	0.00869801	0	0	0	0	0.0649722	1.07678	3.64126	2.25806
BRCA_CA5AB738_9366_4908_B573_92C041E15471_X020_S05_L009_B1_T1_P052	0	0.580408	1.60249	1.97116	0	0.118765	0.0973597	0	0	0.242325	0	0	0	2.92516	0	0	0.948758	0	0.14804	0.41344	0.429629	0.871593	0.245639	5.67546	2.26001
BRCA_CA5AB738_9366_4908_B573_92C041E15471_X020_S05_L010_B1_T2_P050	0	0.589873	1.86283	2.21011	0	0.124536	0.186257	0	0	0.010853	0	0	0	3.09811	0	0	1.12393	0	0.125569	0.0646483	0.604878	0.985533	0.218228	4.52212	1.56231
BRCA_CB96A542_7AC1_4FEC_A5D2_458D8EEDC6C4_X013_S05_L057_B1_T1_P023	0.0272347	0.151703	2.64169	0	0	0	0	0.362204	0	0	0	0	0	0.389192	0	0	0	0	2.77994	0	0.783728	0.3722	0.000738845	4.11164	3.11964
BRCA_CB96A542_7AC1_4FEC_A5D2_458D8EEDC6C4_X013_S05_L058_B1_T2_P024	0.0315747	0.136918	2.68208	0	0	0	0	0.276388	0	0	0	0	0.0137545	0.385828	0	0	0	0	2.84878	0	0.785582	0.408347	0.0125756	4.19785	3.03823
BRCA_CC102C17_C1CA_427A_8C7D_D3E79748A0CD_X004_S04_L049_B1_T1_P006	0	0	1.20978	1.26744	0.69584	0.741303	0.0351839	0	0	0	1.1914	0	0.0674579	0.313057	0	0.136287	0.152373	0	0.57043	0.322658	1.89585	0.416756	0.536153	5.60465	2.53902
BRCA_CC102C17_C1CA_427A_8C7D_D3E79748A0CD_X004_S04_L050_B1_T2_P006	0	0.0622221	1.05576	1.15471	0.598188	0.703761	0.0795263	0.18481	0	0	1.02162	0	0	0.285358	0	0.520513	0.247415	0	0.539676	0.285448	1.62018	0.41746	0.462904	6.95776	3.35969
BRCA_CE1F0208_85C0_40DD_8C03_1595C8A6612C_X007_S01_L056_B1_T1_P031	0	0.435787	0.490384	0.729616	0.0754101	0.122317	0.164245	0.0383527	0	0	0.0311042	0	0	2.32204	0	0.805028	0.286409	0	0	0.440354	0	0.183114	0	6.6344	3.25873
BRCA_CE1F0208_85C0_40DD_8C03_1595C8A6612C_X007_S01_L057_B1_T2_P009	0	0.435703	0.708818	0.912881	0	0	0.544974	0	0	0	0	0	0	2.95672	0	0.443284	0.284536	0.052207	0	0.288677	0	0.205933	0	6.45916	2.84309
BRCA_CF183B78_9738_4D5F_8A57_82B8C8DD63AF_X009_S09_L041_B1_T1_P020	0.192005	1.22388	1.15389	0.0923357	0	0	0.567477	0	0	0	0	0	0	3.47583	0.367012	0.449963	0.763702	0	0	0.0938892	0.0361948	0	0	6.00108	1.43652
BRCA_CF183B78_9738_4D5F_8A57_82B8C8DD63AF_X009_S09_L042_B1_T2_P018	0.19243	1.1931	1.13494	0.06561	0	0	0.531071	0	0	0	0	0	0	3.50279	0.370243	0.458676	0.65034	0	0	0.290017	0.0283697	0	0	5.78758	1.41679
BRCA_D6F24369_2AB6_4A49_B3A4_B3B61D5A13B4_X014_S06_L011_B1_T1_P037	0	0.326603	1.50329	0.0561728	0.142306	0	0	0	0	0	0.24639	0	0	0	0	0.184936	0	0	1.98245	0.169176	0.981083	0.384099	0	4.80856	2.61683
BRCA_D6F24369_2AB6_4A49_B3A4_B3B61D5A13B4_X014_S06_L012_B1_T2_P066	0	0.312629	1.44506	0.061618	0.129258	0	0	0	0	0	0.216897	0	0	0	0.000184676	0.0893505	0	0	2.01447	0.276805	1.00977	0.382704	0	4.55802	2.61248
BRCA_D88D85E7_B4D4_4ACB_9815_996EE6B3650D_X011_S03_L005_B1_T1_P028	0	0.375385	0.402257	0.0382738	0.113127	0.0306267	0.495495	0.416575	0	0	0	0	0.117806	1.37058	0	0.785035	0.00462931	0	0.446694	0.86878	0.285912	0.0819416	0.150374	5.89891	2.61243
BRCA_D88D85E7_B4D4_4ACB_9815_996EE6B3650D_X011_S03_L006_B1_T2_P029	0	0.428875	0.402137	0.0709342	0.125718	0.0310092	0.582656	0.446288	0	0	0	0	0.0546394	1.32155	0	0.781924	0	0	0.44891	0.893492	0.23998	0.0717345	0.153615	6.00021	2.7483
BRCA_DA8D04F8_C74F_4D50_B0B6_BBD15047FE72_X008_S02_L003_B1_T1_P018	0	2.87161	0.761312	0	0	0	0.867195	0	0	0	0.763702	0	0	2.44022	0	0.791876	0	0	0	0	0	0	1.41804	5.07429	2.86987
BRCA_DA8D04F8_C74F_4D50_B0B6_BBD15047FE72_X008_S02_L004_B1_T2_P020	0	2.86174	0.751119	0	0	0	0.861152	0	0	0	0.749518	0	0	2.49127	0	0.79693	0	0	0	0	0	0	1.40269	4.96515	2.83957
BRCA_DD69EDE9_142D_46E2_AA06_58D07D3230FB_X016_S08_L061_B1_T1_P035	0.395181	0.597949	1.53117	0	0.614188	0.172388	0	0.402088	0	0	0	0	0	0	0	0.541666	0	0	3.17162	0	0.728787	0	0	2.51674	3.71536
BRCA_DD69EDE9_142D_46E2_AA06_58D07D3230FB_X016_S08_L062_B1_T2_P034	0.407104	0.606205	1.55962	0	0.603281	0.132025	0	0.327715	0	0	0	0	0	0	0	0.577798	0	0	3.19519	0	0.719735	0	0	3.0456	3.80612
BRCA_DFFD80D2_34AB_4EE6_A7D4_06B557634CC4_X010_S07_L061_B1_T1_P017	3.12544	0	1.49417	0	0.643413	0	0.386879	0	0	0.157255	0.0811676	0	0	2.8891	0	0	0	0	0.442008	0.21886	0	0.06195	1.01973	3.9501	2.00002
BRCA_DFFD80D2_34AB_4EE6_A7D4_06B557634CC4_X010_S07_L062_B1_T2_P016	3.10419	0	1.48753	0	0.63979	0	0.36853	0	0	0.186692	0.0832297	0	0	2.85384	0.00184028	0	0	0	0.447717	0.218629	0	0.0687857	1.04038	4.06398	2.05648
BRCA_E2534288_EFAE_4EF6_98A0_0A931BC20FF1_X017_S07_L013_B1_T1_P039	0.0224221	0.287183	0.0982772	0.0794606	0.131184	0.0279612	0.800713	0.0760331	0	0	0.101005	0	0.122771	2.4385	0	0.505284	0.222171	0	0.269534	0.70076	0.0257651	0.0372822	0.0260023	7.20889	2.94848
BRCA_E2534288_EFAE_4EF6_98A0_0A931BC20FF1_X017_S07_L014_B1_T2_P040	0.00982474	0.286779	0.131235	0.0859723	0.0931051	0.0728221	0.877066	0.0898434	0	0	0.0518998	0	0.111448	2.51984	0.0137382	0.48422	0.241847	0.00389971	0.244286	0.749196	0.0988332	0.0857263	0.0415987	6.73044	2.86886
BRCA_EC8621C3_0A39_478F_BE88_2F1D1A19DA2D_X023_S07_L085_B1_T1_P056	0	0.435267	1.29736	0.535991	0	0.725544	0.128186	0	0	0	1.88695	0	0	0	0	0	0	0	1.28529	0	0.352081	0	1.26395	2.43873	2.25346
BRCA_EC8621C3_0A39_478F_BE88_2F1D1A19DA2D_X023_S07_L086_B1_T2_P055	0	0.425044	1.35191	0.513053	0	0.724365	0.121592	0	0	0	1.93021	0	0	0	0	0	0	0	1.34746	0	0.352064	0	1.30868	1.96992	1.88419
BRCA_EF17C882_9808_4676_9DFA_432D34290B33_X023_S15_L101_B1_T1_P056	0	0.630974	0.937236	0.0410378	0.29567	0	0.069534	0	0	0	2.58617	0.319966	0	3.05788	0	1.19817	0	0	0	0	0	0	0.803466	5.66689	2.43451
BRCA_EF17C882_9808_4676_9DFA_432D34290B33_X023_S15_L102_B1_T2_PMRG	0	0.652896	0.990482	0.0535096	0.245688	0	0.0609457	0	0	0	2.56825	0.410057	0	2.97056	0	1.28201	0	0	0	0	0	0	0.831492	6.24604	2.66169
BRCA_FB055B59_7512_40E4_8547_39798A4C9B8C_X011_S09_L017_B1_T1_P024	0.361004	1.87999	1.18356	0	0.0923193	0.413951	0.208413	0	0	0	0.655374	0	0	2.66569	0.254694	0.974904	0.139668	0	0.773307	0	0	1.12239	0	3.16907	2.55935
BRCA_FB055B59_7512_40E4_8547_39798A4C9B8C_X011_S09_L018_B1_T2_P025	0.389871	1.84109	1.19707	0	0.124047	0.441901	0.154974	0	0	0	0.645079	0	0	2.67106	0.267554	0.923835	0.0655537	0	0.769765	0	0	1.07213	0	3.1947	2.58762
BRCA_FB1C995E_6C78_414A_B74C_8C77CD924348_X015_S09_L041_B1_T1_P033	0	1.02854	0.768968	0.509163	0	0.415599	1.10343	0.142137	0.124	0	0.21113	0	0	2.51457	0.362989	1.02656	0.226075	0	0.664647	0	0.480751	0	0.172095	5.67893	1.65543
BRCA_FB1C995E_6C78_414A_B74C_8C77CD924348_X015_S09_L042_B1_T2_P032	0	1.0412	0.767255	0.534461	0	0.425115	1.02924	0.179535	0.152149	0	0.198159	0	0	2.48299	0.346254	1.07238	0.220854	0.0348226	0.645409	0	0.428232	0	0.171896	6.12605	1.96614
BRCA_FCD2477B_7E05_4EB7_BD63_302496AEA537_X017_S11_L021_B1_T1_P041	0	0.315526	3.41983	0.0223304	0.112114	0	0.102348	0.268055	0	0	0.529099	0	0	3.35661	0	0.542161	0	0	0.0987038	0.253553	0	0.0803447	0	4.4519	2.6496
BRCA_FCD2477B_7E05_4EB7_BD63_302496AEA537_X017_S11_L022_B1_T2_P040	0	0.295895	3.52592	0.00592304	0.0985275	0	0.172414	0.225566	0	0	0.569834	0	0	3.33812	0	0.511738	0	0	0.102328	0.107202	0	0.0973601	0	4.47811	2.52379
BRCA_FE43880C_3F93_4463_9C91_5A2DE7130718_X009_S11_L045_B1_T1_P016	0.11935	0.350515	0.163131	0.108991	0.156562	0	1.03274	0.321053	0	0	0	0	0.130846	1.55571	0	0.648931	0.162244	0	0.31688	0.875755	0	0.0305079	0.296542	6.70777	3.18976
BRCA_FE43880C_3F93_4463_9C91_5A2DE7130718_X009_S11_L046_B1_T2_P018	0.108832	0.331685	0.156807	0.0682135	0.121637	0	1.09043	0.298178	0	0	0	0	0.190048	1.55608	0	0.62461	0.159363	0	0.307362	0.960227	0	0.0747689	0.291498	6.00088	2.8565
CESC_10041818_52A8_4856_ADEE_13E3FC97A737_X003_S09_L035_B1_T1_P002	0.115333	0	1.11783	0.282724	0.30574	0.243289	0	0.100146	0	0.166822	0.285748	0	0	0	0.628339	0.0775499	0	0.58435	0	0.392512	3.10927	0.174836	0	5.60078	3.14055
CESC_10041818_52A8_4856_ADEE_13E3FC97A737_X003_S09_L036_B1_T2_P002	0.134469	0	1.11555	0.264334	0.326597	0.267335	0	0.119204	0	0.206556	0.304928	0	0	0	0.615166	0.0703888	0	0.591538	0	0.374407	3.03553	0.190399	0	5.64504	3.19262
CESC_480D4965_DBC3_47D2_A352_E68A44F75232_X004_S10_L058_B1_T1_P006	0	0	0.538379	0	0	0.00601298	0	0.361942	0	0.155997	0.137868	0	0	0.0585156	0.264441	0.564846	0	0.0258232	0	0.308938	2.45925	0.0209658	0.328929	7.47504	3.9935
CESC_480D4965_DBC3_47D2_A352_E68A44F75232_X004_S10_L059_B1_T2_P006	0	0	0.569969	0	0	0.0287334	0	0.362352	0	0.144293	0.137972	0	0	0.0750966	0.287689	0.539749	0	0.089046	0	0.36573	2.49585	0.0219549	0.328041	7.13416	3.84875
CESC_BA6FB645_26C4_436D_AF9D_653767310153_X004_S09_L057_B1_T1_P007	0.0118061	0.159708	0.231298	0	0	0	0	0.0803691	0	0	0.200005	0	0	0	0	0.834726	0	0	0	0	1.31136	0	0.619555	7.88736	3.66872
CESC_DADFADB7_86D6_4074_B19E_BB81F4D22A17_X004_S08_L055_B1_T1_P007	0	0	0.793054	0	0	0	0	0.224047	0	0.0501536	0.119266	0	0	0.18979	0.225468	0.293063	0	0.258067	0	0.302019	2.7571	0	0.435822	6.85083	4.33303
CESC_DADFADB7_86D6_4074_B19E_BB81F4D22A17_X004_S08_L056_B1_T2_P007	0	0	0.916745	0	0	0	0	0.065513	0	0	0.120019	0	0	0.257608	0.160473	0.167434	0	0.250418	0	0.197602	2.87657	0	0.603332	6.55532	4.04154
CHOL_1061FF2E_0ECA_4DE5_8D6D_E1A9B123B75F_X009_S05_L033_B1_T1_P021	0.202734	0.586046	0.5031	0.280328	0.158102	0.499006	0	0	0	0.0429137	0.743708	0.869368	0	0	0	0	0	2.37956	0	0	0.731463	0.155669	0.00488875	5.00768	3.81352
CHOL_1061FF2E_0ECA_4DE5_8D6D_E1A9B123B75F_X009_S05_L034_B1_T2_P029	0.183889	0.596453	0.493204	0.294341	0.120302	0.450162	0	0	0	0	0.692416	1.00747	0	0	0	0	0	2.29013	0	0	0.799985	0.102662	0	5.45269	3.94267
CHOL_2C9A8381_93B9_441F_B8DD_EFA6B50812FD_X016_S04_L053_B1_T1_P032	0	0.658595	3.72985	0.156674	0.242122	0.0456401	0.244597	0	0.928318	0	1.63901	0.357152	0	0	0.13399	1.23521	0.230419	0.743003	0	0	0.0857428	0.440388	0	3.25098	3.29968
CHOL_2C9A8381_93B9_441F_B8DD_EFA6B50812FD_X016_S04_L054_B1_T2_P035	0	0.597744	3.73502	0.131417	0.222573	0.0425295	0.20887	0	0.934724	0	1.65394	0.319773	0	0	0.129844	1.04468	0.169637	0.776882	0	0	0.0734683	0.464135	0.00841417	3.14342	3.01823
CHOL_39DCFAD0_1750_4418_9643_B5F2EAD9632A_X014_S08_L015_B1_T1_P046	0	0.539703	2.01462	0.128492	0.119954	0.407154	0	0	0.623175	0	0.423241	0	0	0	0	0.613452	1.27611	0.735196	0	0.0967056	0.00783	1.27468	0	3.72039	4.10672
CHOL_39DCFAD0_1750_4418_9643_B5F2EAD9632A_X014_S08_L016_B1_T2_P031	0	0.619872	1.89277	0.181584	0.146696	0.406934	0	0.0274723	0.656084	0	0.412817	0	0	0	0	0.804918	1.1736	0.765719	0	0.163389	0	1.19694	0	3.65634	4.31309
CHOL_500901B3_0753_4499_9A97_91CEF27C355E_X005_S03_L005_B1_T1_P013	0	0.495085	0.119735	0.24477	0	0.543826	0.258051	0	0	0.176357	0.294911	2.12676	0.202465	0	0	0.221069	0.817672	0.881508	0.0306732	0	1.91705	0	1.58027	5.71656	2.67583
CHOL_500901B3_0753_4499_9A97_91CEF27C355E_X005_S03_L006_B1_T2_P015	0	0.465248	0.156624	0.23619	0	0.558929	0.22621	0	0	0.243084	0.260302	1.97052	0.122734	0	0	0.185368	0.748292	0.986344	0.0687409	0	1.88662	0	1.54447	5.48099	2.63599
CHOL_75A6DCBC_AD94_4D7C_BF14_E5CB355B0E91_X019_S04_L054_B1_T1_P043	0.119943	0.25558	1.90123	0.182164	0	0.700278	0	0.17372	0.538085	0.256571	0.323613	0	0	0	0.108187	0.501392	1.38143	0.0925122	0.241176	0.103511	0.610048	0.664545	0	5.23042	5.37061
CHOL_75A6DCBC_AD94_4D7C_BF14_E5CB355B0E91_X019_S04_L055_B1_T2_P044	0.0815613	0.410965	2.34611	0.189074	0	0.651631	0	0.124506	0.526233	0.0422763	0.347224	0	0.160873	0	0.104015	0.630581	1.41036	0	0.311457	0	0.612152	0.627074	0	5.20877	4.77908
COAD_0914606C_2CA1_4287_B530_DB70EA93ED6C_X022_S02_L050_B1_T1_P053	0	0.0105881	0.21211	0	0	0	1.12628	0	0	0	0.080428	0	0	0	0.115881	0	0	3.34167	0	0	0	0.0525825	0	6.78015	4.03257
COAD_0914606C_2CA1_4287_B530_DB70EA93ED6C_X022_S02_L051_B1_T2_P050	0	0.0514738	0.202814	0	0	0	1.09969	0	0	0	0.0868613	0	0	0	0.121608	0	0.0791326	3.30079	0	0	0	0.0702338	0	7.32558	4.25597
COAD_0B139EBC_D372_4EC3_90DB_4CC9BC6F38DC_X006_S05_L038_B1_T1_P012	0.181872	0.184437	0	0.198991	0.991837	0.086099	0.418601	0	0	0	1.07545	0	0	0	0	0.546289	0	4.39916	0.294753	0.171643	0	0	0.63291	4.90519	3.41943
COAD_0B139EBC_D372_4EC3_90DB_4CC9BC6F38DC_X006_S05_L039_B1_T2_P014	0.166144	0.19332	0	0.261246	0.952024	0.0688575	0.453592	0	0	0	1.10015	0	0	0	0	0.514313	0	4.1822	0.308663	0	0	0	0.660334	5.74994	3.86095
COAD_0B7D5055_6D9C_46BB_A420_8098CD555089_X003_S07_L031_B1_T1_P002	0.0291113	0.288739	0.21813	0	0.117557	0	0.844326	0.000632714	0	0	0.182128	0	0.107675	0	0	0	0	3.47322	0	0	0.106563	0	0	7.09411	3.6496
COAD_0B7D5055_6D9C_46BB_A420_8098CD555089_X003_S07_L032_B1_T2_P002	0.0447485	0.246905	0.241778	0.000159481	0.206727	0	0.74211	0.08169	0	0	0.196518	0	0	0	0	0	0	3.5953	0	0	0.0826777	0	0	7.19866	3.93886
COAD_1B956E80_EFF5_4EF5_88F3_EBDF4515217A_X021_S05_L033_B1_T2_P052	0.0203418	0.547209	0.585481	0.0907857	0	0.465932	0.0757553	0	0	0	0.0692324	0	0	0	0.230998	0.755614	0.580658	3.73639	0	0	0.176658	0.391167	0.518026	5.68215	3.64916
COAD_1E46B832_4B41_4CA3_B2DB_C8287EFFC589_X011_S04_L007_B1_T1_P025	0.0952542	0.222533	0.250857	0.0777134	0.146211	0	0.551606	0.0258047	0	0	0.15345	0	0	0	0	0.23342	0	2.7426	0	0	0	0	0.133588	6.76557	3.67392
COAD_1E46B832_4B41_4CA3_B2DB_C8287EFFC589_X011_S04_L008_B1_T2_P026	0.0903887	0.267954	0.212059	0.0982916	0.131572	0	0.455957	0	0	0	0.141502	0	0	0	0	0.181144	0	2.73833	0	0	0.0353829	0	0.109151	7.13572	4.04461
COAD_29C18FA9_CDF6_49A5_9CEB_49C11EF0433F_X003_S08_L033_B1_T1_P002	0.0196294	0.634367	3.33313	0.17233	0.030539	0.822173	0	0.216792	0	0	0.263801	0	0	0	0	0.525691	0.360907	3.62948	0	0.558601	0	0	0.693461	2.96628	3.92367
COAD_29C18FA9_CDF6_49A5_9CEB_49C11EF0433F_X003_S08_L034_B1_T2_P002	0.020165	0.667748	3.38467	0.173903	0.0446594	0.838263	0	0.262557	0	0	0.243372	0	0	0	0	0.541079	0.363521	3.62689	0	0.548829	0	0	0.747486	2.85511	3.95014
COAD_2EB7D36F_5616_460C_91C9_6D0AEA893D97_X001_S04_L007_B1_T1_P004	0	0.0200385	0.121701	0.0491791	0.019632	0.0357714	0.423667	0	0	0.095664	0.0246243	0	0	0	0.489186	0.311518	0	3.03812	0	0.0768656	0.269475	0	0	7.80498	3.37385
COAD_2EB7D36F_5616_460C_91C9_6D0AEA893D97_X001_S04_L008_B1_T2_PMRG	0	0.112712	0.116556	0.0676867	0.0265855	0.0155981	0.44286	0.00140111	0	0.0848068	0.0160464	0.0324482	0	0	0.464487	0.429784	0	2.98054	0	0.0524402	0.255123	0	0	8.05156	3.37069
COAD_32AA8B86_5414_4552_B946_E2F368618E5F_X009_S12_L047_B1_T1_P016	0.0395312	0.274804	1.41446	0.361874	0.046923	1.31368	0	0	0	0.189206	0.645732	0	0	0	0	0.780081	0.298019	3.11243	0	0.0474018	0.22379	0.425587	0.179784	5.39967	2.9368
COAD_32AA8B86_5414_4552_B946_E2F368618E5F_X009_S12_L048_B1_T2_P017	0.028616	0.293794	1.42265	0.359021	0.00886439	1.30728	0	0	0	0.133007	0.671464	0	0	0	0	0.833298	0.289002	2.94878	0	0	0.195024	0.464089	0.276871	5.57508	2.88212
COAD_3B3A0F79_C38C_42F9_A7ED_EEA42B66C468_X023_S14_L099_B1_T1_P055	0.00279397	0.418839	0.357864	0.00507794	0	0	0.859851	0	0	0	0.177167	0	0	0	0	0.4607	0	2.77933	0	0.0803815	0	0	0.294576	6.49341	4.34093
COAD_3B3A0F79_C38C_42F9_A7ED_EEA42B66C468_X023_S14_L100_B1_T2_P058	0.0267598	0.425831	0.310735	0	0	0	0.8248	0.107036	0.0378402	0	0.104063	0	0	0	0	0.441306	0	3.03248	0	0.326778	0	0	0.180917	5.70861	3.91334
COAD_3ECCFFD0_0915_4151_9B10_6C7C37372A72_X002_S05_L009_B1_T1_P001	0.0414039	0.396261	0.314536	0.0162889	0.171505	0	0.778861	0.090004	0	0	0.259406	0	0.10009	0	0	0	0	3.24191	0	0	0.0964593	0	0	6.38019	4.167
COAD_3ECCFFD0_0915_4151_9B10_6C7C37372A72_X002_S05_L010_B1_T2_P001	0.0331078	0.36889	0.288451	0.0215094	0.136767	0	0.841968	0.0288581	0	0	0.247391	0	0.174767	0	0	0	0	3.2176	0	0	0.104947	0	0	6.57463	4.2291
COAD_42D5A2CF_D448_4072_8278_98B643DAA870_X022_S08_L061_B1_T1_P049	0	0	0.247776	0	0	0	0	0	0	0	0.00235987	0.0656972	0	0	0.284037	0.873679	0	4.35172	0.639319	0	0	0.169056	0	5.84009	2.94584
COAD_42D5A2CF_D448_4072_8278_98B643DAA870_X022_S08_L062_B1_T2_P048	0	0	0.23332	0	0	0	0	0	0	0	0	0.151485	0	0	0.263698	0.916054	0	4.33843	0.651059	0	0.0171278	0.197122	0	5.81734	2.76795
COAD_42E74A17_DD9B_46E6_9EE5_B13002ABE778_X012_S09_L041_B1_T1_P022	0	0.0116673	1.41735	0	0.0863479	0.0692809	0	0	0	0	0	0.00959175	0	0	0	0.36504	0	4.30835	0	0	0.453449	0.844773	1.29531	3.56776	3.41372
COAD_42E74A17_DD9B_46E6_9EE5_B13002ABE778_X012_S09_L042_B1_T2_P023	0	0.030219	1.41926	0	0.0703836	0.0418371	0	0	0	0	0	0.0401859	0	0	0	0.418934	0	4.32109	0	0	0.440482	0.843491	1.32942	3.57648	3.32999
COAD_46471206_CECD_4A89_99A9_809675776136_X015_S01_L025_B1_T1_P034	0.0217749	0.0707442	0.368562	0	0.0443097	0	0.641153	0.203536	0	0.00499073	0.125147	0	0	0	0	0	0	4.10217	0	0.613834	0.043138	0	0	4.99886	4.39718
COAD_46471206_CECD_4A89_99A9_809675776136_X015_S01_L026_B1_T2_P033	0.0337117	0.0946204	0.406736	0	0.021596	0	0.672494	0.203893	0	0	0.138304	0	0	0	0	0	0	4.02502	0	0.479434	0.0568859	0	0	5.6981	4.82208
COAD_492F3932_39FF_4FB1_89D8_8A9474FBA080_X019_S06_L058_B1_T1_P038	0.0573653	0.235032	0.380398	0.13495	0.582058	0	0.693309	0.219987	0	0	0.154836	0	0	0	0	0.35927	0	3.88715	0	0	0	0.0447801	0	4.89969	4.41715
COAD_492F3932_39FF_4FB1_89D8_8A9474FBA080_X019_S06_L059_B1_T2_P043	0.0540397	0.222869	0.363585	0.102082	0.548668	0	0.722223	0.20739	0	0	0.15717	0	0	0	0	0.363225	0	3.92001	0	0	0	0.0348767	0	4.85126	4.37314
COAD_4A17E8A4_41C9_42FB_8976_C38C0DE9EC05_X004_S03_L047_B1_T1_P006	0.0875393	0.127	0.260521	0.0573279	0.0502695	0.0287732	0.788852	0.0962827	0	0	0.00820943	0	0	0	0.437862	0.088547	0	3.67804	0	0.241548	0.169901	0	0	6.83626	3.60367
COAD_4A17E8A4_41C9_42FB_8976_C38C0DE9EC05_X004_S03_L048_B1_T2_P006	0.122054	0.0752405	0.275847	0.0572703	0.0456907	0.021807	0.80925	0.070082	0	0	0.00493446	0	0	0	0.483757	0	0	3.73838	0	0.283589	0.16899	0	0	6.57692	3.64526
COAD_542202A7_3D76_40F4_89CC_8DA386DCF48B_X007_S12_L079_B1_T1_PMRG	0	0.782063	0.537952	0.270606	0	0	0.0363258	0	0	0	0.166593	0.410238	0	0	0	1.12065	0.221562	3.93596	0	0	0	0.486074	0.922114	8.22063	4.52184
COAD_542202A7_3D76_40F4_89CC_8DA386DCF48B_X007_S12_L080_B1_T2_P010	0	0.674232	0.484362	0.121891	0	0.0449249	0	0.0127634	0	0	0.0875633	0.0931294	0	0	0	1.06679	0	4.8762	0	0	0	0.545961	0.84955	5.70444	3.31598
COAD_561632F0_56A1_4FF0_8DD1_219AD30591D4_X015_S04_L031_B1_T1_P037	0.000949718	0.0278112	0.0833152	0	0.0223674	0.900575	0.0321229	0.187626	0	0	0.164082	0	0.256308	0.0541033	0	0.330117	0.197678	1.88068	0	0	0.31879	0.0720294	0.126557	6.70462	3.15109
COAD_561632F0_56A1_4FF0_8DD1_219AD30591D4_X015_S04_L032_B1_T2_P036	0	0.0693671	0.129055	0	0.0792834	0.853458	0.0372475	0.251062	0	0.012433	0.13737	0	0.184792	0	0	0.382977	0.193397	1.85676	0	0	0.222074	0.0405935	0.245094	7.2684	3.45564
COAD_57255B8E_9085_4CDF_98DE_B4858BFF5789_X019_S07_L060_B1_T1_P043	0	0	0.881613	0	0.197056	0	0	0.231749	0	0.446133	0.0498446	0.665446	0	0	0	0.923181	0	4.69874	0	0.264004	0	0.815948	1.29233	4.17258	3.24071
COAD_57255B8E_9085_4CDF_98DE_B4858BFF5789_X019_S07_L061_B1_T2_P038	0	0	0.845919	0	0.226299	0	0	0.274983	0	0.42183	0.0570968	0.61547	0	0	0	0.811682	0	4.66709	0	0.30359	0	0.797554	1.29623	4.20149	3.2615
COAD_5D002D01_AE41_44B9_BE6B_A58B470062BD_X020_S09_L017_B1_T1_P052	0	0.276919	0.375752	0.0238637	0.0979806	0.32135	0	0	0	0	0.167815	0	0	0	0	0.859418	0	3.60137	0	0	0	0.00152328	0.701056	6.76565	3.8211
COAD_5D002D01_AE41_44B9_BE6B_A58B470062BD_X020_S09_L018_B1_T2_P049	0	0.241734	0.398347	0.020431	0.100089	0.338725	0.00119511	0	0	0	0.162077	0.0252669	0	0	0	0.814287	0	3.58741	0	0	0	0.0106498	0.678176	6.99344	3.97168
COAD_60C262B4_7743_46BC_A16A_3C087FA577BE_X010_S12_L071_B1_T1_P020	0	0.0922573	0.160576	0	0	0	1.12199	0	0	0	0	0	0	0	0.146594	0.0556339	0	3.41411	0	0.059428	0	0	0	7.14956	3.39556
COAD_60C262B4_7743_46BC_A16A_3C087FA577BE_X010_S12_L072_B1_T2_P021	0	0.151773	0.151453	0	0	0	1.11898	0	0	0	0.00946115	0	0	0	0.087014	0.0932806	0	3.34391	0	0.0216168	0	0	0	7.51681	3.45641
COAD_62DDE2A9_D8F7_4DD6_BE50_CC208AE71FFC_X017_S05_L009_B1_T1_P042	0	0.528563	0.733337	0	0	0	0.217966	0.123756	0	0	0	0	0	0	0	0.733853	0	4.89073	0.211547	0.0420424	0	0.993369	1.36148	2.7125	2.72909
COAD_62DDE2A9_D8F7_4DD6_BE50_CC208AE71FFC_X017_S05_L010_B1_T2_P040	0	0.572607	0.798931	0	0	0	0.229788	0.12698	0	0	0	0	0	0	0	0.877405	0	4.79475	0.203167	0	0	0.936883	1.39985	3.60561	3.11291
COAD_64DC847B_9D5E_4484_B067_0B8B585B0DF8_X014_S07_L013_B1_T1_PMRG	0.11065	0.141341	0.180654	0.108046	0.0897889	0.242038	0.428705	0	0	0.0115402	0.137847	0	0	0	0.103408	0	0	3.13465	0	0	0.0615236	0	0	7.45792	4.10517
COAD_64DC847B_9D5E_4484_B067_0B8B585B0DF8_X014_S07_L014_B1_T2_P037	0.102044	0.199746	0.192953	0.102739	0.0768612	0.224865	0.39034	0	0	0.029607	0.149296	0	0	0	0.0188086	0	0	3.13187	0	0	0.0235231	0	0	7.27639	3.94712
COAD_73167300_8F3F_4ACB_B519_2897C285C63F_X010_S02_L051_B1_T1_P017	0.0999187	0.813135	0.193406	0.255722	0.0742851	0	0.0399797	0.517936	0	0	0.281382	0	0	0	0	1.32233	0	4.36677	0	0	0	0.006553	0.927391	4.38373	4.61029
COAD_73167300_8F3F_4ACB_B519_2897C285C63F_X010_S02_L052_B1_T2_P019	0.0984003	0.820473	0.180874	0.252587	0.0575772	0	0.0214213	0.522053	0.0107263	0	0.263404	0	0	0	0	1.34874	0	4.3438	0	0	0	0	0.924403	4.45773	4.59782
COAD_74EF44ED_9B3A_4E21_9E86_6C753CF94F4F_X006_S03_L034_B1_T1_P012	0	0.224089	0.505335	0.191284	0.140033	0.0300186	0.0388031	0	0	0	0.334816	0.413935	0.0272592	0	0	0.483066	0.0633932	1.47618	0	0	0.218071	0	0.219298	10.0666	6.71911
COAD_74EF44ED_9B3A_4E21_9E86_6C753CF94F4F_X006_S03_L035_B1_T2_P012	0	0.327356	0.57757	0.199776	0.176973	0	0	0	0	0	0.263418	0.600502	0.0829215	0	0	0.521739	0.0732047	1.43097	0	0	0.181432	0	0.300726	10.8672	6.61145
COAD_77DDE147_7453_4E7A_A730_E2D408F968ED_X018_S06_L034_B1_T1_P045	0	0	0.1102	0.0497889	0	0.0896368	0.0806517	0	0	0	0.184587	0.00053198	0.269162	0	0	0.787086	0	1.20645	0	0	0.116399	0.174339	1.21642	6.67668	2.90146
COAD_77DDE147_7453_4E7A_A730_E2D408F968ED_X018_S06_L035_B1_T2_P046	0	0.0738255	0.0787759	0.0740718	0.043163	0.0787836	0.072632	0.00923327	0	0.000324474	0.181345	0	0.0798513	0	0	0.963853	0	1.25212	0	0	0.0416888	0.0890188	1.26104	6.9598	3.21846
COAD_7E54C176_FB16_4492_9688_2BCD0F421E56_X004_S07_L053_B1_T1_PMRG	0	0.286747	0.331869	0	0.00817391	0	1.07687	0	0	0	0.243846	0	0.446851	0	0	0	0	3.52333	0	0	0.164736	0	0	6.41962	4.22586
COAD_7E54C176_FB16_4492_9688_2BCD0F421E56_X004_S07_L054_B1_T2_P007	0	0.277707	0.333764	0	0.0492842	0	0.921993	0	0	0	0.274012	0	0.371412	0	0	0	0	3.5155	0	0	0.0943575	0	0	6.49834	4.38274
COAD_8E38B9F2_90FA_4DA8_A332_7F8B75AD6C4A_X023_S08_L087_B1_T1_P057	0.0523817	0.183259	0.452714	0.172302	0.070207	0.954587	0.438605	0	0.0319991	0	0.299927	0	0.082261	0	0	0.831335	0.588178	1.78372	0	0	0.102868	0	0	6.69288	5.60436
COAD_8E38B9F2_90FA_4DA8_A332_7F8B75AD6C4A_X023_S08_L088_B1_T2_P058	0.0882358	0.252682	0.3892	0.182435	0.169039	0.821306	0.279255	0.092983	0.114383	0	0.229758	0	0	0	0	0.842429	0.321194	2.01928	0	0	0.0865348	0	0	6.13966	5.53468
COAD_A5B3C573_AAC8_4775_AE3F_AE7D3BE2CC80_X017_S08_L015_B1_T1_P038	0.021936	0.159093	0	0.0231855	0.747749	0	0	0	0	0.0321854	0.0542888	0.427046	0	0	0	0	0	2.83556	0	0	0.218844	0.176183	0	7.56566	3.65641
COAD_A5B3C573_AAC8_4775_AE3F_AE7D3BE2CC80_X017_S08_L016_B1_T2_P041	0.0208645	0.137335	0	0.0341603	0.720818	0	0	0	0	0.00721715	0.0594334	0.446128	0	0	0	0	0	2.87264	0	0	0.243544	0.207739	0	7.69283	3.72886
COAD_AEB99386_152C_4B0C_AC65_6B222FCE2412_X002_S04_L007_B1_T1_P005	0	0.604916	0.801881	0.656518	0	0.456602	0	0.0474053	0	0	0.897377	0	0	0	0	1.28226	0	4.51232	0.0367707	0	0.294591	0.0559858	0.463197	3.95432	3.1378
COAD_AEB99386_152C_4B0C_AC65_6B222FCE2412_X002_S04_L008_B1_T2_P005	0	0.593893	0.78015	0.663771	0	0.483288	0	0.0388641	0.0030415	0	0.91667	0	0	0	0	1.30568	0	4.44833	0.0391527	0	0.309368	0.0603033	0.449985	4.04135	3.18117
COAD_B5AE6F25_E2EA_412F_AC4C_E11EA47FC490_X007_S03_L060_B1_T1_PMRG	0.0329383	1.46257	0.302451	0.206388	0	0.557055	0	0.0914478	0	0	0.124948	0.36413	0	0	0	1.06442	0.215294	4.91006	0	0	0	0.153875	1.01551	5.83611	3.26559
COAD_B5AE6F25_E2EA_412F_AC4C_E11EA47FC490_X007_S03_L061_B1_T2_P010	0.0381483	1.45988	0.23965	0.126679	0	0.550256	0	0.128435	0	0	0.0810425	0.305731	0	0	0	1.05527	0.132485	5.2934	0	0	0	0.122476	1.02299	4.69686	2.46794
COAD_BA3E7A65_30AB_4ED9_BF52_ED8138164EB9_X007_S08_L069_B1_T1_P010	0.0100208	0.370749	0.959539	0.297756	0.0661573	0	0.444868	0	0	0	0.142027	0	0	0	0	0.889156	0	4.29903	0	0.0202983	0	0	0	5.23987	5.59433
COAD_BA3E7A65_30AB_4ED9_BF52_ED8138164EB9_X007_S08_L070_B1_T2_PMRG	0.0122102	0.326855	0.969742	0.284798	0.0324969	0	0.456732	0.00321797	0	0	0.13588	0	0	0	0	0.811569	0	4.51424	0	0.16963	0	0	0	4.5563	5.18343
COAD_BC05CF64_A1D1_4B97_912E_5B98183DBC8C_X016_S03_L051_B1_T1_P032	0.272709	1.27196	0.216619	0	0	0	0.437126	0	0	0	0.83052	0	0	0	0	0.140668	0	4.61105	0	0	0	0	0.227199	6.27355	3.59459
COAD_BC05CF64_A1D1_4B97_912E_5B98183DBC8C_X016_S03_L052_B1_T2_P036	0.274222	1.31981	0.203671	0	0	0	0.595396	0	0	0	0.928394	0	0	0	0.0315005	0	0	4.453	0	0	0	0	0.316072	6.25586	3.35466
COAD_C4C5A550_D6B2_4D3F_9AC6_6670C4536911_X018_S04_L030_B1_T1_P040	0.127952	0.241684	1.17643	0.0801214	0.258908	0	0.395465	0.375045	0	0	0	0	0	0.0638713	0	0.145398	0	2.35977	0.422545	0	0	0	0	6.22525	3.97967
COAD_C4C5A550_D6B2_4D3F_9AC6_6670C4536911_X018_S04_L031_B1_T2_P043	0.122999	0.225628	1.22155	0.0709367	0.23789	0	0.425922	0.372531	0	0	0	0	0	0.0582483	0	0.138139	0	2.3955	0.42047	0	0	0	0	6.0707	3.94811
COAD_CC735B5F_BE7A_4206_BB75_48A9C82CB8D3_X013_S08_L063_B1_T1_P023	0	0	0.998535	0	0	0.150958	0	0.0624338	0	0	0	0	0	0	0	1.52385	0	5.18839	0.10319	0.0814105	0	0.28327	0.540883	3.55211	3.67787
COAD_CC735B5F_BE7A_4206_BB75_48A9C82CB8D3_X013_S08_L064_B1_T2_P028	0	0	1.00942	0	0	0.150009	0	0.079121	0	0	0	0	0	0	0	1.40444	0	5.24018	0.120968	0.0922742	0	0.260368	0.533889	3.18799	3.44537
COAD_D0F82B03_939F_4445_AC8E_64C964402761_X007_S04_L062_B1_T1_PMRG	0.187798	1.64087	0.344134	0.213559	0	0	0.000737809	0	0	0	1.80221	0	0	0	0	0.117468	0	4.85363	0	0	0	0	0.358661	4.49174	3.07634
COAD_D0F82B03_939F_4445_AC8E_64C964402761_X007_S04_L063_B1_T2_P031	0.17163	1.68883	0.338033	0.245168	0	0	0.00393515	0	0	0	1.79154	0	0	0	0	0.296574	0	4.68238	0	0	0	0	0.419345	4.72308	3.30914
COAD_DC7564C4_1BB1_4FC9_B8BB_B557E69E35CC_X013_S11_L068_B1_T1_P030	0	0.320101	0.239623	0.136369	0.680405	0	0	0.150355	0.00207955	0	2.47507	0	0	0	0.22573	1.14661	0	3.95595	0	0.134949	0.141845	0.0551641	0	4.19188	3.17747
COAD_DC7564C4_1BB1_4FC9_B8BB_B557E69E35CC_X013_S11_L069_B1_T2_P027	0	0.357552	0.206147	0.109732	0.710916	0	0	0.181204	0	0	2.46009	0	0	0	0.164201	1.07003	0	4.03665	0	0.191496	0.141192	0.0419751	0	3.93951	3.01618
COAD_E51C5352_B7B3_4ADD_9762_EFF31721773F_X016_S05_L055_B1_T1_P038	0	0.339871	0.408987	0.0616876	0	0.819841	0	0.281875	0	0	0.803288	0.369157	0	0	0	0.90652	0	4.39781	0	0	0	0.0329841	0.957034	5.38086	3.30662
COAD_E51C5352_B7B3_4ADD_9762_EFF31721773F_X016_S05_L056_B1_T2_P036	0	0.253095	0.41232	0.017942	0	0.853748	0	0.250667	0	0	0.841816	0.308239	0	0	0	0.79126	0	4.46882	0	0	0	0.0500966	0.919864	4.99963	3.17567
COAD_E909BFFC_69FE_4F53_AB5E_5E99EEFDAE02_X012_S10_L043_B1_T1_PMRG	0.27397	0.763738	0.264733	0.107681	0	0.57265	0	0.179596	0	0	0	0	0	0	0	0.410331	0.22572	4.65833	0	0	0	0	0.442713	5.907	4.34845
COAD_E909BFFC_69FE_4F53_AB5E_5E99EEFDAE02_X012_S10_L044_B1_T2_P024	0.279123	0.750805	0.247567	0.0810116	0	0.560998	0	0.22818	0	0	0	0	0	0	0	0.383582	0.206469	4.67601	0	0	0	0	0.430931	5.54509	4.22398
COAD_EAA1986E_7F10_47A6_BF27_02BAAF0E7A58_X011_S11_L021_B1_T1_P025	0.133239	0.826254	0.0668162	0	0.233482	0.818743	0.147884	0.367328	0	0	0.317793	0	0	0	0	1.22877	0.461917	2.75996	0	0.031717	0	0.229752	0.58964	6.0881	3.14748
COAD_EAA1986E_7F10_47A6_BF27_02BAAF0E7A58_X011_S11_L022_B1_T2_P026	0.163488	0.784547	0.0671663	0	0.26445	0.85236	0.124714	0.35091	0	0	0.316621	0	0	0	0	1.20291	0.471331	2.83482	0	0.114753	0	0.21896	0.54106	6.0593	3.19948
COAD_ED8C6999_09C5_4B1C_916B_0E479EB39F6D_X009_S08_L039_B1_T1_P020	0.0811639	0.235599	0.107807	0	0	0.263552	0.626039	0.0565542	0	0	0.187187	0	0	0	0.435377	0.0199085	0	4.35949	0	0.0953497	0	0	0	6.29117	3.64605
COAD_ED8C6999_09C5_4B1C_916B_0E479EB39F6D_X009_S08_L040_B1_T2_P017	0.0581666	0.271023	0.0883013	0	0	0.228437	0.60441	0.106463	0	0	0.155128	0	0	0	0.384451	0.0875912	0	4.36749	0	0.123029	0	0	0	6.45607	3.65327
COAD_FB8215D6_C4F6_45D9_965E_A6992E9EAEB7_X021_S12_L046_B1_T1_P049	0	0.0117667	0.222307	0	0.00834994	0	0.868158	0	0	0	0	0	0	0	0.416828	0.0163969	0	3.43067	0	0.100797	0	0	0	7.59375	4.01202
COAD_FB8215D6_C4F6_45D9_965E_A6992E9EAEB7_X021_S12_L047_B1_T2_P048	0	0.0176593	0.204856	0	0	0	0.941232	0	0	0	0.0107134	0	0	0	0.421485	0.0447372	0	3.40417	0	0.0213583	0	0	0	7.66869	3.97904
ESCA_1E6AC686_96C2_46C4_A451_12D30114DD06_X012_S02_L027_B1_T1_P024	0.00730694	0.37524	0.784692	1.19065	0	0.946948	0	0.16641	0	0	0.822006	0.37651	0	0	0	0	0.574432	0	0	0.255667	3.70457	0.106667	0	4.5097	2.89326
ESCA_1E6AC686_96C2_46C4_A451_12D30114DD06_X012_S02_L028_B1_T2_P026	0	0.402456	0.810452	1.23855	0	0.932084	0	0.158638	0	0	0.794942	0.488247	0	0	0	0	0.661126	0	0	0.106935	3.70375	0.0649858	0	4.6049	2.83811
ESCA_1FEF5E19_2351_4D46_99B4_63F0637ABF17_X010_S08_L063_B1_T1_P016	0	0.6713	2.43454	0.0867318	0	0.520724	0	0	0	0.23962	1.41472	0	0	0	0	1.90354	0	0	0	0.135053	4.05099	0	0.0845531	2.60547	2.84932
ESCA_1FEF5E19_2351_4D46_99B4_63F0637ABF17_X010_S08_L064_B1_T2_P016	0	0.682945	2.44211	0.110919	0	0.570759	0	0	0	0.262905	1.36597	0	0	0	0	1.9319	0	0	0	0.222119	4.17315	0	0	2.74196	3.19563
ESCA_22102BD7_4D9F_4914_84D0_C64E2CB0D8C1_X018_S02_L027_B1_T1_P040	0	0.507946	0.72315	0	0.633676	0	0	0.0582041	0	0	0.477649	7.69985	0	0.428993	0	0.455908	0.107576	2.60249	0	0	0.984308	0	0	1.81478	3.09493
ESCA_22102BD7_4D9F_4914_84D0_C64E2CB0D8C1_X018_S02_L028_B1_T2_P045	0	0.507118	0.686229	0	0.604763	0	0	0.0496828	0	0	0.495555	7.8409	0	0.471255	0	0.461878	0.105872	2.62203	0	0	1.0103	0	0	1.47632	2.73553
ESCA_28184A42_07CF_4C5F_90E4_805CB39E2990_X015_S05_L033_B1_T1_P034	0.0637282	0.228085	0	0.226461	0.399653	1.6957	0	0	0	0	0.124911	0.992353	0	0	0.4087	0	0.339121	2.8718	0	0	1.49355	0	0.402328	4.97163	2.68149
ESCA_28184A42_07CF_4C5F_90E4_805CB39E2990_X015_S05_L034_B1_T2_P036	0.0581279	0.164027	0	0.155771	0.305223	1.75773	0	0	0	0	0.108735	1.06161	0	0	0.431883	0	0.437928	2.85826	0	0	1.55858	0	0.387995	4.55982	2.25595
ESCA_2CF8A6D4_F43E_41A6_AD3B_22E699550CD2_X008_S08_L015_B1_T1_P017	0	0.0785867	0	0.0670296	0.853134	1.25707	0	0.0220205	0	0.121322	1.19843	0	0	0	0	0.232519	0	0	0	0	2.56949	0.42443	0	4.69069	5.04749
ESCA_2CF8A6D4_F43E_41A6_AD3B_22E699550CD2_X008_S08_L016_B1_T2_P028	0.010815	0.178889	0	0.0585598	0.546504	0.956047	0	0.0842233	0	0	1.00701	0	0	0	0	0.544882	0	0	0	0	1.90649	0.241974	0	5.43737	5.33148
ESCA_30FD1AB6_6197_498C_86D0_2A8CA2B1FA51_X016_S01_L047_B1_T1_P031	0.0919083	0.458407	0	0.011974	0.0672397	0	0	0	0	0	0.245673	0	0	0	0	0.971322	0	0	0	0	0.0532174	0	0.649347	7.9528	2.84271
ESCA_30FD1AB6_6197_498C_86D0_2A8CA2B1FA51_X016_S01_L048_B1_T2_P033	0.092686	0.41268	0	0	0.00201923	0	0	0	0	0	0.255792	0	0	0	0	0.899161	0	0	0	0	0.136941	0	0.633359	7.87902	2.63757
ESCA_3433A6BC_AEAF_459B_8A67_C0C2301280C8_X007_S06_L065_B1_T1_P012	0	0.330111	0.257369	1.04622	0	0.477134	0	0.232664	0	0	0.897071	0	0	0	0	0.494134	0.00601409	0	0.0833685	0	1.85015	0.312577	0.116557	5.27008	3.06094
ESCA_3433A6BC_AEAF_459B_8A67_C0C2301280C8_X007_S06_L066_B1_T2_P011	0	0.318177	0.225188	1.0534	0	0.47278	0	0.214925	0	0	0.87811	0	0	0	0	0.427033	0.0251277	0	0.0656888	0	1.90488	0.304225	0.111378	5.40408	2.98331
ESCA_3DB8158E_7924_4C46_91F3_BC9D279B82A6_X023_S11_L094_B1_T2_PMRG	0	0.263803	0.343206	0.282679	0.0801612	0.104441	0	0	0	0	0.34277	0	0.0842807	0	0	0.973924	0.00848601	0	0	0	1.41265	0.225495	0.728322	7.24673	3.8635
ESCA_57016875_7C97_43EE_AD1F_242912852479_X021_S06_L034_B1_T1_P051	0	0	0.0864194	0.646821	0.3105	0.209691	0	0.377391	0	0	0.818252	0	0	0	0	0.0583174	0	0	0	0.449304	3.249	0.00500672	0	6.1137	3.52385
ESCA_57016875_7C97_43EE_AD1F_242912852479_X021_S06_L035_B1_T2_P048	0	0	0.0841039	0.691221	0.278991	0.221762	0	0.337326	0	0	0.83071	0	0	0	0	0.132926	0	0	0	0.274618	3.24123	0	0	6.48109	3.58481
ESCA_663192A1_DAE9_463A_A3E4_C4E7EDBD5734_X006_S02_L032_B1_T1_P011	0	0.423998	0.822964	1.24731	0	0	0	0	0	0	1.21423	2.54418	0.332458	0	0	0.13492	0.181166	0.907892	0	0	1.10721	0	0.507704	7.69046	3.45029
ESCA_663192A1_DAE9_463A_A3E4_C4E7EDBD5734_X006_S02_L033_B1_T2_PMRG	0.00193676	0.317263	0.81969	1.23309	0	0.0144556	0	0	0.0688284	0	1.13878	2.35195	0.153539	0	0	0.2566	0.0667022	1.22149	0	0	1.15748	0	0.397281	7.11391	3.14841
ESCA_6DC73EB5_5736_46B8_8731_B44C4F740B2F_X017_S09_L017_B1_T1_P041	0	0	1.00662	2.76402	0.073316	0.265305	0	0.835071	0.0434943	0.260472	1.24867	0	0	0	1.29182	0.212493	0	0.00386423	0	0.275624	4.73997	0	0	3.93236	1.88426
ESCA_6DC73EB5_5736_46B8_8731_B44C4F740B2F_X017_S09_L018_B1_T2_P042	0.0103955	0	1.00908	2.72595	0.0637403	0.275606	0	0.799981	0.0394257	0.277827	1.2342	0	0	0	1.28207	0.186181	0	0.0281739	0	0.305922	4.70922	0	0	3.81291	1.81136
ESCA_7DBFB952_8680_464C_A692_69343181D996_X007_S10_L074_B1_T2_P013	0.019966	0.521193	0.521409	1.08441	0	1.13124	0	0.0928461	0	0	0.716228	0	0	0	0	0.620628	0	0	0	0	4.22017	0	0.0475425	3.69003	4.29892
ESCA_81D32E9D_3A4E_466E_B7B3_4D0FD8822CB4_X005_S05_L008_B1_T1_P014	0	0.460504	0.856688	1.38709	0.161443	0.948956	0	0.0851976	0	0	1.47259	0	0.0944658	0	0	0.688555	0.487858	0	0	0	3.17521	0	0	6.61155	5.44318
ESCA_81D32E9D_3A4E_466E_B7B3_4D0FD8822CB4_X005_S05_L009_B1_T2_PMRG	0	0.464001	0.927225	1.41706	0.196	1.0064	0	0.23387	0	0	1.52707	0	0	0	0	0.63511	0.360941	0	0	0	3.68629	0	0	6.0154	4.80628
ESCA_8CD2B7FE_9FFB_4EA3_B17F_098AFE0CDA2A_X005_S10_L023_B1_T2_PMRG	0	0.253654	1.18799	1.88416	0.207921	0.678394	0	0.24943	0	0	0.800369	0	0.0784069	0	0.324865	0.557144	0.416525	0	0	0	2.98849	0.240938	0	7.82131	4.15418
ESCA_C6860084_FC18_4AD6_8784_E548B1A59573_X007_S11_L077_B1_T1_P011	0	0.93687	2.53262	0	0	0	0	0	0	0	1.14762	0	0	0	0	0.690991	0	0	0	0	4.29591	0.125075	0.409474	3.62709	3.33842
ESCA_C6860084_FC18_4AD6_8784_E548B1A59573_X007_S11_L078_B1_T2_P012	0	0.996113	2.31035	0	0.00773516	0	0	0	0	0	1.15332	0.212726	0	0	0	0.797655	0	0	0	0	3.38933	0.0247466	0.61013	6.3465	5.16824
ESCA_E7719DEC_B2E3_41D3_BB06_BCA05538058A_X006_S04_L036_B1_T1_P009	0.0651914	0.390894	0.336005	0.296758	0.0606763	0	0.607566	0	0	0	0.311378	0.00140388	0	0.187711	0.0407955	0.554873	0	0.199453	0.342649	0.0237966	0.758096	0	0.3535	7.52514	4.07762
ESCA_E7719DEC_B2E3_41D3_BB06_BCA05538058A_X006_S04_L037_B1_T2_P013	0.0552344	0.348921	0.331481	0.289209	0.0555096	0	0.646797	0	0	0	0.34097	0.0329393	0	0.136643	0.025728	0.611406	0	0.173466	0.357585	0.0666323	0.765518	0	0.420627	7.35448	3.89388
ESCA_F025BE90_A174_4C60_987A_58EFE830C68A_X020_S04_L007_B1_T1_P053	1.23017	0.281305	1.01801	0.0678362	0	2.01998	0.298646	0	0	0	1.21094	1.29191	0	0	0	0	0.339691	4.06917	0	0	0.0603029	0.0247694	0	3.75516	1.76953
ESCA_F025BE90_A174_4C60_987A_58EFE830C68A_X020_S04_L008_B1_T2_P054	1.23046	0.317143	1.03812	0.0881113	0	2.03476	0.282523	0	0	0	1.24211	1.33071	0	0	0	0	0.334331	3.96666	0	0	0.0430742	0.00136757	0	3.9351	1.80061
ESCA_F85278F2_0497_4F2D_B8E5_CDEE733FB047_X013_S01_L049_B1_T1_P022	3.21887	0	0.612445	0.517971	0	0	0	0.0321461	0	0	0.31574	0.685544	0	0	1.37544	1.22168	0.116914	2.25446	0	0	1.28196	0	0	4.77046	2.89041
ESCA_F85278F2_0497_4F2D_B8E5_CDEE733FB047_X013_S01_L050_B1_T2_P028	3.20544	0	0.567589	0.523646	0	0	0	0.0990438	0	0	0.291253	0.604464	0	0	1.3551	1.1694	0.066755	2.32814	0	0	1.3146	0	0	4.58145	2.87699
GBMx_09C0DCE7_D669_4D28_980D_BF71179116A4_X008_S01_L001_B1_T1_P017	0	0.818524	0.0723723	0	0.343165	0.558023	0	0.63022	0	0	0.357077	0	4.47531	0	0	1.37794	0.241304	0	0	0	0	0.383869	1.39989	2.35998	0.656006
GBMx_09C0DCE7_D669_4D28_980D_BF71179116A4_X008_S01_L002_B1_T2_P020	0	0.800227	0.0751989	0	0.351339	0.585944	0	0.548077	0	0	0.367878	0	4.49156	0	0	1.30594	0.293546	0	0	0	0	0.39107	1.42013	2.37814	0.596334
GBMx_193F811A_D110_4C59_86B7_FFDAA205844B_X015_S12_L045_B1_T1_P036	0	0.489587	0.08931	0	0	1.20195	0	0.418786	0	0	0.183886	0	2.99242	0	0	1.05119	0.42003	0	0	0.0406646	0	0.610052	1.17599	3.06353	0.865309
GBMx_193F811A_D110_4C59_86B7_FFDAA205844B_X015_S12_L046_B1_T2_P035	0	0.529389	0.0669636	0	0.00085007	1.17549	0	0.506315	0	0	0.17825	0	2.87637	0	0	1.13604	0.383126	0	0	0.089483	0	0.579361	1.17761	3.2884	1.07321
GBMx_6BEE2CB6_9AFD_42A6_9C26_9C4428FBABFA_X019_S10_L066_B1_T1_P045	0	0.623885	0.346338	0	0	1.58095	0	0.300337	0	0	0.26431	0	4.06363	0	0	1.09653	1.2314	0	0	0.0396366	0	0.648971	1.39448	2.12337	1.4115
GBMx_6BEE2CB6_9AFD_42A6_9C26_9C4428FBABFA_X019_S10_L067_B1_T2_P046	0	0.651828	0.32608	0	0	1.49039	0	0.43245	0	0	0.261713	0	3.85188	0	0	1.14587	1.09349	0	0	0.147901	0	0.626222	1.41731	2.15021	1.51391
GBMx_714AA767_CACF_413D_B2FD_FE1882A80C57_X008_S07_L013_B1_T1_P019	0	0.442717	0	0	0	1.24182	0	0.295777	0	0	0.240714	0	4.32903	0	0	1.15015	0.505904	0	0.0254953	0	0	0.440143	0.504951	2.84554	1.29451
GBMx_714AA767_CACF_413D_B2FD_FE1882A80C57_X008_S07_L014_B1_T2_P018	0	0.403499	0	0	0	1.25502	0	0.279565	0	0	0.264202	0	4.36936	0	0	1.1028	0.492802	0	0.0765524	0	0	0.452714	0.477326	2.64127	1.15746
GBMx_9976F952_23A5_431A_A431_01E544324A26_X022_S03_L052_B1_T1_P050	0	0.436921	0	0	0	1.5514	0	0.478254	0	0	0.290716	0	3.70943	0	0	1.27674	0.70209	0	0	0	0	0.332164	0.741793	3.63916	1.19952
GBMx_9976F952_23A5_431A_A431_01E544324A26_X022_S03_L053_B1_T2_P051	0	0.465322	0	0	0	1.50869	0	0.553045	0	0	0.288472	0	3.62154	0	0	1.37599	0.668622	0	0	0	0	0.307181	0.764007	3.76931	1.29663
GBMx_99D8A126_072F_4485_8D2D_6981505460C2_X017_S01_L001_B1_T1_P045	0	0.310639	0.425572	0	0.0921239	0.566009	0.419955	0.00482167	0	0	0.39218	0	5.38302	0	0	1.72868	0.361202	0	0	0	0	0.370358	1.46859	0.446127	1.00147
GBMx_99D8A126_072F_4485_8D2D_6981505460C2_X017_S01_L002_B1_T2_P042	0	0.341279	0.426988	0	0.118413	0.537016	0.389914	0.074663	0	0	0.398858	0	5.25086	0	0	1.81278	0.303529	0	0	0	0	0.335071	1.50347	0.606192	1.09882
GBMx_A299027D_1362_4261_95BC_DD25B12F57C2_X020_S06_L011_B1_T1_P047	0	0.618105	0.0291635	0.014197	0	0.763904	0	0.721829	0	0	0.171535	0	3.08231	0	0	1.4448	0.729457	0	0	0	0	0.284694	1.01765	5.00318	1.33075
GBMx_A299027D_1362_4261_95BC_DD25B12F57C2_X020_S06_L012_B1_T2_P053	0	0.583461	0.0578564	0.000615353	0	0.750334	0	0.633942	0	0	0.185324	0	3.06382	0	0	1.4206	0.741919	0	0	0	0	0.314727	1.00321	4.96602	1.32711
GBMx_A90B18B6_6056_46D1_BF4E_70710236B8DD_X011_S07_L013_B1_T1_P027	0	0.714385	1.25229	0	0.165773	0	0	0.789282	0	0	0.265021	0	4.38843	0	0	1.47751	0	0	0	0.0366262	0	0	1.10832	1.6738	0.815239
GBMx_A90B18B6_6056_46D1_BF4E_70710236B8DD_X011_S07_L014_B1_T2_P030	0	0.71474	1.29463	0	0.128955	0	0	0.7333	0	0	0.271662	0	4.46538	0	0	1.46523	0	0	0	0	0	0	1.11471	1.78581	0.812458
GBMx_ED12A6C9_D96E_49C4_B882_6382A5FB4538_X023_S02_L075_B1_T1_P057	0	0.579958	0.0204122	0	0.751082	0	0	0.601799	0	0	0.263107	0	4.83756	0	0	1.36202	0	0	0.0287049	0	0	0	1.67045	1.90943	0.911375
GBMx_ED12A6C9_D96E_49C4_B882_6382A5FB4538_X023_S02_L076_B1_T2_P055	0	0.532191	0	0	0.740846	0	0	0.909125	0	0	0.169186	0	4.37847	0	0	1.06055	0	0	0.056996	0.317192	0	0	1.6188	0	0
HNSC_19453A09_733B_4E0B_AD43_90DFE9374598_X037_S10_L067_B1_T1_P106	0.0244632	0.504339	0.293434	0.131241	0.366556	0	0.0853861	0.464203	0	0.252926	1.12118	0	0	0	0	1.36633	0	0.762782	0	0.270632	0.571212	0.120231	0.280601	5.79318	4.29916
HNSC_19453A09_733B_4E0B_AD43_90DFE9374598_X037_S10_L068_B1_T2_P093	0.0500662	0.502339	0.280192	0.157863	0.381248	0	0.0447358	0.450615	0	0.308419	1.11519	0	0	0	0	1.3929	0	0.789251	0	0.261765	0.558061	0.055043	0.225801	6.12016	4.55079
HNSC_2790E71B_7C59_4237_8DD6_5FDE8971AFDC_X037_S07_L061_B1_T1_P091	0	0.150706	1.02682	0	0	0	0	0	0	0	0.698678	0.149966	0	0	0.155244	0	0	0	0.277548	0	2.15299	0.381695	0.204765	7.97844	3.09663
HNSC_2790E71B_7C59_4237_8DD6_5FDE8971AFDC_X037_S07_L062_B1_T2_P089	0	0.165004	0.961007	0	0	0	0	0	0	0	0.68419	0.0649168	0	0	0.131455	0	0	0.057379	0.24772	0	2.14192	0.408728	0.166541	7.69027	3.00919
HNSC_4BB2B5AC_B01A_439A_A7AD_EF8CEC865DB3_X026_S06_L063_B1_T1_P068	0	0.308111	1.12411	1.11482	0.319376	0.710319	0	0.146502	0	0	0.866646	0	0.763136	0	0	0	0.219393	0	0	0	1.55154	0	0.843871	4.07087	2.00714
HNSC_4BB2B5AC_B01A_439A_A7AD_EF8CEC865DB3_X026_S06_L064_B1_T2_P064	0	0.2668	1.12314	1.07539	0.32221	0.720636	0	0.188947	0	0	0.867122	0	0.713905	0	0	0	0.102124	0	0	0	1.55849	0	0.832784	3.47311	1.76318
HNSC_792EA5E5_66EF_406A_AFCA_70BC90A6C324_X038_S05_L081_B1_T1_P092	0	0.186006	0	0.262217	0.783682	0.238299	0	0.682952	0	0.083954	1.01366	0	0	0	0	1.01169	0	0	0	0	0.59959	0.436442	0	4.46032	4.63003
HNSC_792EA5E5_66EF_406A_AFCA_70BC90A6C324_X038_S05_L082_B1_T2_P093	0.0117614	0.201114	0	0.264825	0.81024	0.247662	0	0.728855	0	0.122096	1.00617	0	0	0	0	1.03045	0	0	0	0.00516107	0.599187	0.411454	0	4.31485	4.69249
HNSC_7F157EB5_19C5_4E68_827E_327704D7A212_X024_S01_L001_B1_T1_P059	0.0694667	0.248329	0.0661033	0.171481	0.142958	0.296445	0	0.258079	0	0.124702	0.698884	0	0	0	0	0.679747	0	0	0	0	1.62447	0.249651	0	6.25992	4.10775
HNSC_855DA2A7_03B9_4E59_BDFE_F1D86395FC26_X030_S12_L047_B1_T1_P072	0	0.917951	0.880244	0.211481	0.586844	0.568161	0.244341	0.19597	0	0	1.36228	0	0	0	0	0.693205	0	0	0.0863934	0.14289	3.46509	0.0704966	0.0922613	2.74687	2.39756
HNSC_855DA2A7_03B9_4E59_BDFE_F1D86395FC26_X030_S12_L048_B1_T2_P070	0	1.12488	0.918688	0.271348	0.540177	0.548074	0.22832	0	0	0	1.49929	0	0.0852136	0	0	0.597431	0	0	0.137328	0	3.46235	0.0829939	0.200304	3.41726	2.23612
HNSC_B4C01112_D529_49C5_A458_0E09DA1C071E_X041_S05_L009_B1_T1_P084	0.0870265	0.218527	0	0.0515175	0.311189	0.207035	0	0	0	0.0889787	0.264275	0	0	0	0	0.455257	0	0.0528733	0.0660614	0	1.22547	0.211941	0.317273	7.66565	2.63153
HNSC_B4C01112_D529_49C5_A458_0E09DA1C071E_X041_S05_L010_B1_T2_P085	0.108293	0.225643	0	0.0484651	0.309955	0.209187	0	0	0	0.0666126	0.293232	0	0	0	0	0.423262	0	0.0346682	0.0869445	0	1.24141	0.226498	0.332065	7.75319	2.6027
HNSC_D6F95774_441D_47F6_93CE_999D7BE81E44_X040_S11_L141_B1_T2_P103	0	0	0.567195	0.80398	0.64701	0.978852	0	0.145358	0	0.0857845	0.643792	0	0	0	0	0.229045	0.204596	0.0614022	0	0	2.79751	0.992262	0	5.87625	3.97583
HNSC_D8E8DB95_B06F_43C5_90BD_303E4A0E1874_X031_S07_L059_B1_T1_P078	0.0157742	0.788746	0.433176	0	0.224324	0	0	0.143647	0	0	0.465284	0	0.0118948	0	0	0.0216414	0	0	0.222329	0	2.31279	0.0413444	0.689493	6.10161	5.15852
HNSC_D8E8DB95_B06F_43C5_90BD_303E4A0E1874_X031_S07_L060_B1_T2_P077	0.0294083	0.806647	0.456685	0	0.241552	0	0	0.15266	0	0	0.461432	0	0	0	0	0.0381899	0	0	0.215472	0	2.23646	0.0301326	0.61817	6.31135	5.48034
KIRC_0A1F461B_6A6F_4142_8174_073ABBC28DF8_X002_S01_L001_B1_T1_P005	0	0.203372	0	0.022662	0	0.442988	0	0	0.682083	0	0	0	0.324986	0	0	1.00034	2.68172	0	0	0.066924	0.112742	0.656152	0.201517	6.20888	2.26301
KIRC_0A1F461B_6A6F_4142_8174_073ABBC28DF8_X002_S01_L002_B1_T2_P005	0	0.146063	0	0.00717521	0	0.474287	0	0	0.679656	0	0	0	0.350667	0	0	0.981761	2.66174	0	0	0.0581317	0.117863	0.658817	0.145047	6.2368	2.38093
KIRC_0BCD21B9_CB40_447A_A948_1E81C1639D73_X004_S11_L060_B1_T1_PMRG	0	0	0.650591	0.113192	0.594954	1.02925	0	0	0.501424	0	0.817559	0	0	0	0	1.50007	3.57738	0	0	0	0.505091	2.22227	0.482444	1.84932	5.7543
KIRC_0BCD21B9_CB40_447A_A948_1E81C1639D73_X004_S11_L061_B1_T2_P006	0	0	0.672617	0.128092	0.635316	1.10149	0	0	0.484345	0	0.819625	0	0	0	0	1.46505	3.5509	0	0	0	0.474653	2.24671	0.441118	1.78394	5.8848
KIRC_26756D07_DF00_425A_853F_93B4E5617D46_X022_S04_L054_B1_T1_P049	0	0	0.15445	0.0844301	0	1.1155	0	0.0287388	0.726844	0	0.721022	0	0.0535429	0	0	0.483635	2.92296	0	0.174487	0	0.092705	1.18039	0.202146	5.78289	1.61119
KIRC_26756D07_DF00_425A_853F_93B4E5617D46_X022_S04_L055_B1_T2_P047	0	0	0.112856	0.0677026	0	1.07505	0	0.187332	0.765105	0	0.634821	0	0	0	0	0.600575	2.79564	0	0.141635	0.074576	0.0568126	1.09295	0.206902	5.67381	1.56674
KIRC_2C210B7C_F149_4818_98F3_9B143E33B851_X001_S01_L001_B1_T1_P004	0	0	0.0852516	0.0306764	0.194466	1.09112	0	0.179407	0.192302	0	0.256352	0	0	0	0	1.47157	2.12024	0	0	0	0.229162	1.27158	0.132228	5.95384	3.38165
KIRC_2C210B7C_F149_4818_98F3_9B143E33B851_X001_S01_L002_B1_T2_P004	0	0	0.108813	0.0357954	0.210024	1.09634	0	0.212801	0.201139	0	0.270954	0	0	0	0	1.45305	2.13206	0	0	0	0.250155	1.31468	0.16708	5.5974	3.30908
KIRC_3452354F_0DD5_47A3_BCB0_46A55541F9CF_X014_S12_L023_B1_T1_P034	0	0.29997	0.370834	0.197972	0.0420667	0.173414	0	0.316814	0.322549	0	0.18059	0	0	0	0	1.60778	2.34212	0	0	0.476454	0	1.13945	0	4.06256	3.26903
KIRC_3452354F_0DD5_47A3_BCB0_46A55541F9CF_X014_S12_L024_B1_T2_P037	0	0.289659	0.373727	0.183496	0.0406402	0.183153	0	0.308573	0.294691	0	0.178451	0	0	0	0	1.59223	2.29492	0	0	0.421389	0	1.10898	0	4.22829	3.39705
KIRC_5786B3A8_42EB_47D3_A498_7FB1B3396376_X003_S10_L037_B1_T1_P010	0	0	0.333968	0	0	0.269212	0	0.0205737	0.730846	0	0.0976377	0	0	0	0	0.271771	3.42904	0	0.0227527	0.0485314	0.288854	1.6222	0	4.62264	3.09521
KIRC_5786B3A8_42EB_47D3_A498_7FB1B3396376_X003_S10_L038_B1_T2_PMRG	0.0156354	0	0.157337	0	0	0.402222	0	0	0.915885	0	0	0	0	0	0	0	3.40235	0	0.213215	0.200678	0.728186	2.05883	0	0	0
KIRC_636FFA9B_55A1_4D2E_A2DF_AF9FF8FA74A2_X018_S12_L046_B1_T1_P043	0	0	0	0.00953201	0	0.24567	0	0	0.662705	0	0	0	0.474699	0	0	0.481527	2.72998	0	0.0456061	0.34358	0	0.638568	0	7.21819	2.26167
KIRC_636FFA9B_55A1_4D2E_A2DF_AF9FF8FA74A2_X018_S12_L047_B1_T2_P041	0	0	0	0	0	0.27671	0	0	0.682384	0	0	0	0.369195	0	0	0.414114	2.79157	0	0.0530001	0.46857	0	0.691138	0	6.89878	2.2297
KIRC_74F7F7E1_DD7C_4A10_A83D_3531DB117830_X003_S03_L023_B1_T1_P003	0	0	0.0546293	0.0115603	0	0.343131	0	0.0216804	0.599384	0	0.135576	0	0	0	0	0.797578	2.85649	0	0.0144111	0.335873	0	1.46294	0	6.4402	2.66357
KIRC_74F7F7E1_DD7C_4A10_A83D_3531DB117830_X003_S03_L024_B1_T2_P003	0	0.0478944	0.0744266	0.0106797	0	0.304783	0	0.0166419	0.562341	0	0.146277	0	0.0835466	0	0	0.881662	2.74852	0	0.00050961	0.107686	0	1.45041	0	6.82302	2.56195
KIRC_764CDC61_4B64_49A5_ADD9_8CFDA859D486_X023_S09_L089_B1_T1_P056	0	0	0.256247	0	0.0177825	0.232304	0.275069	0.0554572	0	0	0.139081	0.0488582	0.574453	0.0201345	0.022505	0.521504	2.37369	0	0.299569	0.712946	0	0.294572	0.145272	8.55089	3.9715
KIRC_764CDC61_4B64_49A5_ADD9_8CFDA859D486_X023_S09_L090_B1_T2_P055	0	0	0.242693	0	0	0.22621	0.40121	0	0	0	0.163105	0.0427437	0.704303	0	0.0290208	0.414318	2.40021	0	0.278354	0.537869	0	0.355642	0.252657	7.76615	3.51326
KIRC_7D6A394E_01EC_4C58_A010_1C63147A376A_X010_S10_L067_B1_T1_P019	0	0	0.876763	0	0	1.39656	0	0.586072	0.34607	0	0.711374	0	0.159214	0	0	0.546341	2.19879	0	0	0	0	1.73115	0	5.83866	0.77309
KIRC_7D6A394E_01EC_4C58_A010_1C63147A376A_X010_S10_L068_B1_T2_P018	0	0	0.923197	0	0	1.42693	0	0.588691	0.354306	0	0.713126	0	0.163197	0	0	0.494177	2.21789	0	0	0	0	1.78654	0	5.64154	0.767756
KIRC_8B2A2833_6735_4555_941D_BAEFE9248C9E_X003_S04_L025_B1_T1_P003	0	0.0619795	0.00638295	0.0636148	0	0.324271	0	0	0.629907	0	0.0806721	0	0.547689	0	0	0.62181	3.21591	0	0	0	0	1.75731	0	6.0367	1.04021
KIRC_8B2A2833_6735_4555_941D_BAEFE9248C9E_X003_S04_L026_B1_T2_P003	0	0.10777	0.0306369	0.0812164	0	0.316339	0	0	0.619253	0	0.0805915	0	0.596938	0	0	0.663567	3.17553	0	0	0	0	1.74555	0	6.48199	1.20547
KIRC_97AE56C6_2AA5_4B27_977E_204C9A68FB9C_X013_S02_L051_B1_T1_P023	0	0.372808	1.53591	0.590774	0.30097	2.06728	0	0.0716299	0.193463	0	0.000834336	0	0	0	0	1.5381	3.27485	0	0	0	0	2.48297	0	2.35064	4.80221
KIRC_97AE56C6_2AA5_4B27_977E_204C9A68FB9C_X013_S02_L052_B1_T2_PMRG	0	0.261273	1.57477	0.577639	0.209014	2.18912	0	0	0.131421	0	0.00085559	0	0	0	0	1.52651	3.55232	0	0	0	0	2.53644	0	2.41105	4.51052
KIRC_B4113118_07F1_4E2F_A702_43CDB2C0B192_X010_S05_L057_B1_T1_P018	0	0	0.00888421	0	0	0.257213	0	0.146194	0.801237	0	0.0191498	0	0.0957495	0	0	0.6975	2.87115	0	0	0.195831	0	1.41417	0	6.36342	2.87467
KIRC_B4113118_07F1_4E2F_A702_43CDB2C0B192_X010_S05_L058_B1_T2_P019	0	0	0.0222629	0	0	0.266256	0	0.215208	0.802737	0	0	0	0.015334	0	0	0.670653	2.88697	0	0	0.313092	0	1.33379	0	6.4164	3.15078
KIRC_B73B67F3_4074_4DBF_97F1_081A17147C54_X007_S07_L067_B1_T1_P009	0	0.0373309	0	0	0	0.0396411	0	0.179766	0.629441	0	0	0	0.197934	0	0	0.968575	2.18886	0	0	0.178379	0	0.467798	0.473454	7.30684	2.53591
KIRC_B73B67F3_4074_4DBF_97F1_081A17147C54_X007_S07_L068_B1_T2_P031	0	0.108955	0	0	0.0292049	0	0	0.326233	0.675531	0	0	0	0.0779943	0	0	1.13443	2.08116	0	0	0.339199	0	0.404156	0.568453	7.12368	2.65938
KIRC_E23C2DB7_95FC_4883_AE21_DC5573914B08_X018_S11_L044_B1_T1_P045	0	0.0437999	0.00712946	0	0.908304	0.101348	0	0.00189769	0.369546	0	0.158168	0	0.385579	0	0	0.679103	2.72269	0	0.0580114	0	0	1.46814	0	6.27147	1.92965
KIRC_E23C2DB7_95FC_4883_AE21_DC5573914B08_X018_S11_L045_B1_T2_P039	0	0	0.0544189	0	0.860396	0.163179	0	0.00858181	0.352486	0	0.171963	0	0.343729	0	0	0.688791	2.7575	0	0.0534234	0.0880512	0	1.42933	0	6.26606	2.33794
KIRC_F62461A5_6358_41C0_9435_01FA2C47868F_X004_S12_L062_B1_T1_P007	0	0	0.0613534	0	0	0.253601	0	0	0.6177	0	0.0846755	0	0.294865	0	0	0.440056	3.0478	0	0.0580955	0.0275303	0	1.18858	0	6.80134	1.74606
KIRC_F62461A5_6358_41C0_9435_01FA2C47868F_X004_S12_L063_B1_T2_P007	0	0	0.0645221	0	0	0.255767	0	0	0.625319	0	0.0724968	0	0.261458	0	0	0.506458	2.97686	0	0.0513451	0.0576696	0	1.15386	0	6.84763	1.87
KIRP_042753BE_85C4_4099_8D32_D0CB0E1EB4DD_X017_S10_L019_B1_T1_P040	0	0.219161	0.379175	0.118049	0	0	0.0201701	0.173454	0.535512	0	0.0874266	0	0.131674	0	0	1.43062	2.97493	0	0	0.680048	0	0.491097	0.418545	3.37585	5.39426
KIRP_042753BE_85C4_4099_8D32_D0CB0E1EB4DD_X017_S10_L020_B1_T2_P042	0	0.154353	0.351535	0.0597927	0	0	0.077296	0.162415	0.532241	0	0.0769938	0	0.157814	0	0	1.40426	3.03843	0	0	0.683645	0	0.513328	0.420741	3.06666	4.99452
KIRP_09B393E2_4336_4C79_BA60_5DCF9129164C_X011_S08_L015_B1_T1_P027	0	0.669729	0.0349967	0	0	1.04729	0	0	0	0	0	0	0	0	0	0.0262579	5.05927	0	0	0.199338	0.0196115	0	1.88246	4.75786	2.93612
KIRP_09B393E2_4336_4C79_BA60_5DCF9129164C_X011_S08_L016_B1_T2_P029	0	0.601996	0.0449273	0	0	1.01824	0	0	0	0	0	0	0	0	0	0.019655	4.82077	0	0	0.58215	0	0	1.71219	4.5566	3.06647
KIRP_0C6C66CE_7D41_4176_8438_F275CDFE7759_X006_S07_L044_B1_T1_P012	0	0	0.740176	0	0	0	0.291846	0	0.0129487	0	0.0178557	0	0.224193	0	0	1.50585	4.43062	0	0	0.330671	0.741799	0.345562	0.861341	1.52387	7.22908
KIRP_0C6C66CE_7D41_4176_8438_F275CDFE7759_X006_S07_L045_B1_T2_P014	0	0	0.746323	0	0	0	0.319923	0	0.0292593	0	0.0372358	0	0.157591	0	0	1.57316	4.35266	0	0	0.415316	0.73562	0.361539	0.771856	1.26604	7.23511
KIRP_0FE0002E_9238_49B8_9550_980FC3AB7146_X021_S11_L044_B1_T1_P047	0	0	0.118809	0	0.578797	0	0	0.0564401	0.122824	0	0	0	0.108899	0	0	0.918251	2.70494	0	0	0.69804	0	0.709504	1.77484	4.394	4.18222
KIRP_0FE0002E_9238_49B8_9550_980FC3AB7146_X021_S11_L045_B1_T2_P048	0	0	0.132706	0	0.523305	0	0	0	0.0887523	0	0	0	0.298099	0	0	0.879175	2.87964	0	0	0.465127	0	0.773448	1.85676	4.38991	4.10508
KIRP_270E1387_1CB4_4420_AB6C_F489F428DF35_X023_S12_L095_B1_T1_P057	0	0.864611	0.0281689	0	0	1.69636	0	0	0.0856942	0	0.0831131	0	0.247723	0	0	0.248271	5.14626	0	0	0	0	0	0.336873	6.8359	3.35696
KIRP_270E1387_1CB4_4420_AB6C_F489F428DF35_X023_S12_L096_B1_T2_P058	0	0.82891	0	0	0	1.55799	0	0.233926	0.162219	0	0	0	0	0	0	0.274319	4.76187	0	0	0.386443	0	0	0.34731	6.31987	3.30168
KIRP_3AB3B701_7C1B_488C_B975_0F6F80F0CB57_X018_S07_L036_B1_T1_P040	0	2.62445	0.40447	0.256578	0	0	0	0.178095	0.518715	0	0.20728	0	0.552676	0	0	1.99589	3.18279	0	0	0	0	0.648996	0.526978	4.00941	3.16472
KIRP_3AB3B701_7C1B_488C_B975_0F6F80F0CB57_X018_S07_L037_B1_T2_P039	0	2.67813	0.418121	0.25785	0	0	0	0.10393	0.505755	0	0.229686	0	0.624309	0	0	1.97965	3.18702	0	0	0	0	0.659992	0.557418	3.95608	3.13256
KIRP_505F564D_34DD_4D23_BB66_E55A20D17D60_X008_S05_L009_B1_T1_P021	0.0118978	0.386452	0	0.115749	0	0.435728	0	0	0	0	0.592225	0	0.128557	0	0	1.47605	2.86739	0	0	0	0.265941	2.5123	0.251405	0.119872	8.77026
KIRP_505F564D_34DD_4D23_BB66_E55A20D17D60_X008_S05_L010_B1_T2_P030	0.00683916	0.373192	0	0.0631318	0	0.430449	0	0	0	0	0.598546	0	0.259242	0	0	1.54218	2.96466	0	0	0	0.227893	2.5205	0.264641	0.393405	8.72682
KIRP_519FD510_1C90_4477_ADEA_078669DC38F2_X022_S09_L063_B1_T1_P048	0	0.127715	0.888794	0.115309	0.168264	0.39194	0	0.196664	0.00323321	0	0.424688	0	0	0	0	1.23556	3.07375	0	0	0	0.133049	0.579422	0	3.58694	6.73841
KIRP_519FD510_1C90_4477_ADEA_078669DC38F2_X022_S09_L064_B1_T2_P049	0.0166433	0.15617	0.875475	0.113474	0.213206	0.396225	0	0.285685	0.0461356	0	0.447312	0	0	0	0	1.19386	2.94327	0	0	0	0.150758	0.647504	0	2.93635	6.70678
KIRP_52DFFDB2_62DB_4DD7_91BB_B9C34FC1E08C_X016_S07_L059_B1_T1_P032	0	0.753983	0.318302	0	0	1.32254	0	0.284283	0	0	0	0	0.132097	0	0	1.07803	5.51495	0	0	0.334527	0.148908	0	1.35463	0.922367	4.74248
KIRP_52DFFDB2_62DB_4DD7_91BB_B9C34FC1E08C_X016_S07_L060_B1_T2_P033	0	0.769242	0.321201	0	0	1.33979	0	0.231237	0	0	0	0	0.165742	0	0	1.05224	5.67172	0	0	0.239594	0.119178	0	1.39527	0.959592	4.65894
KIRP_5C0BAEF0_C8D9_44C6_B37D_642EE07EA762_X023_S10_L091_B1_T1_PMRG	0.0106276	0.571592	0.3309	0.154781	0.496356	1.17001	0	0	0	0	1.11224	0	0	0	0.10892	1.8244	3.4457	0	0	0.303297	0	0.286094	0	2.70927	5.76137
KIRP_5C0BAEF0_C8D9_44C6_B37D_642EE07EA762_X023_S10_L092_B1_T2_PMRG	0	0.481267	0.309267	0.149664	0.430417	0.926172	0	0	0	0	1.09479	0	0.227429	0	0.197639	1.92515	3.29662	0	0	0	0	0	0	6.1405	6.80941
KIRP_5E268D3E_9CC0_4D85_9742_765A53CB3D96_X015_S03_L029_B1_T1_P034	0	0.33694	0.399383	0	0.592083	2.12087	0	0	0	0	0	0	0	0	0	1.35063	5.48339	0	0	0.351847	0.0512183	0	0.978959	0	6.69386
KIRP_5E268D3E_9CC0_4D85_9742_765A53CB3D96_X015_S03_L030_B1_T2_P037	0	0.336168	0.441116	0	0.610984	2.15371	0	0	0	0	0	0	0	0	0	1.33494	5.53427	0	0	0.270997	0.0354982	0	1.01633	0	6.67549
KIRP_727BDE79_FED3_4534_9639_7BD8E0AF8FC0_X020_S01_L001_B1_T1_P050	0.0335413	0.331658	0.271369	0	0	2.40385	0	0	0	0	0.0641336	0	0	0	0	0.127661	5.5543	0	0	0	0	0.125365	0.158043	4.4001	3.10689
KIRP_727BDE79_FED3_4534_9639_7BD8E0AF8FC0_X020_S01_L002_B1_T2_P049	0.0580985	0.352576	0.265022	0	0	2.28216	0	0.0536921	0	0	0.0407821	0	0	0	0	0.239494	5.17556	0	0	0	0	0.0564669	0.127368	4.7037	3.55964
KIRP_72FE20F7_344B_4E28_B403_E85361A66552_X008_S10_L019_B1_T1_P020	0	0.970265	0.041968	0	0.0421813	1.43445	0	0.139167	0	0	0.129875	0	0	0	0	0.354728	4.67733	0.183265	0	0.422194	0	0	0.591038	5.5986	2.60872
KIRP_72FE20F7_344B_4E28_B403_E85361A66552_X008_S10_L020_B1_T2_P021	0	0.931395	0.0283553	0	0.0860357	1.34953	0	0.206993	0	0	0.106892	0	0	0	0	0.33407	4.55184	0.20238	0	0.603333	0	0	0.593813	5.4733	2.62364
KIRP_737F435D_531F_4B20_ABB1_91E3E2027D4D_X010_S06_L059_B1_T1_PMRG	0	0.466381	0	0	0	1.3286	0	0	0.804797	0	0.109968	0.11038	0	0	0	1.5876	4.55959	0.564478	0.331616	0	0	2.19098	0.425743	0.562798	2.56259
KIRP_737F435D_531F_4B20_ABB1_91E3E2027D4D_X010_S06_L060_B1_T2_PMRG	0	0.463623	0	0	0	1.28851	0	0	0.817135	0	0.106567	0.0388985	0	0	0	1.56937	4.35403	0.547278	0.290568	0.0770645	0	2.11266	0.448055	0.480088	3.0368
KIRP_791AAC61_D60E_41AC_9248_99F517F220E3_X012_S04_L031_B1_T1_P023	0.0300716	0.691056	0.175503	0.143388	0.563943	0.240841	0	0.156383	0	0	0.12843	0	0	0	0	1.06161	3.64464	0.0453407	0	0.827282	0.0360437	0.458815	0	3.21397	3.89259
KIRP_791AAC61_D60E_41AC_9248_99F517F220E3_X012_S04_L032_B1_T2_P022	0.0433168	0.7009	0.158769	0.144124	0.543423	0.257255	0	0.130302	0	0	0.140854	0	0	0	0	0.989246	3.6077	0.0848548	0	0.873447	0.0636154	0.517538	0	2.81672	3.7464
KIRP_804764D2_A6F0_46BD_9D0E_7DE65B228F5C_X021_S02_L026_B1_T1_P050	0	0	0	0	0.144238	0.656999	0	0	0	0	0.504287	0	0	0	0	0.943709	3.32193	0.114112	0.121846	0.36934	0.266046	1.47131	0.338895	1.47373	7.19346
KIRP_804764D2_A6F0_46BD_9D0E_7DE65B228F5C_X021_S02_L027_B1_T2_P053	0	0.0399102	0	0	0.161242	0.569549	0	0	0	0	0.494137	0	0	0	0	1.20751	3.27383	0.139241	0.142068	0.219611	0.226081	1.39467	0.389831	2.46305	7.5203
KIRP_8AF1A570_9364_41E5_A8A3_E4DD24FAEEA6_X017_S02_L003_B1_T1_P044	0.0846795	0	0.33573	0	0.228924	0.37817	0.499723	0.551391	0	0.127978	0.334189	0.128079	0.410407	0	0	1.28347	0.87659	0	0.269026	0.972981	0.328111	0.434078	0	0.765098	9.49948
KIRP_8AF1A570_9364_41E5_A8A3_E4DD24FAEEA6_X017_S02_L004_B1_T2_PMRG	0.114509	0	0.309011	0	0.23466	0.41262	0.53134	0.555129	0	0.17957	0.315014	0.0693228	0.354152	0	0	1.16382	0.904481	0	0.273072	1.12522	0.449229	0.515642	0	0.0182212	9.21055
KIRP_8CAE0E7A_6D06_46BF_BC85_57E457CFBBDA_X008_S11_L021_B1_T1_P018	0	0.455336	0	0.286644	0.230529	0	0.353483	0	0.281716	0	0	0	0.286115	0	0	1.23757	4.72044	0	0	0.573425	0	0.543639	0.22703	3.42879	1.23884
KIRP_8CAE0E7A_6D06_46BF_BC85_57E457CFBBDA_X008_S11_L022_B1_T2_P030	0	0.427288	0	0.276598	0.242687	0	0.35339	0	0.310334	0	0	0	0.291501	0	0	1.26769	4.68354	0	0	0.61718	0	0.54278	0.233492	3.2667	1.11507
KIRP_90796CEF_ABF4_4134_B560_6BD9A7E78BA0_X007_S09_L071_B1_T1_P010	0.265049	1.78404	1.1223	0	0.10435	0.483108	0	0	0.107141	0	0.442283	0.171938	0	0	0	0.819553	3.80677	0	1.18097	0	0.493185	0.956415	0	0.742761	3.59951
KIRP_90796CEF_ABF4_4134_B560_6BD9A7E78BA0_X007_S09_L072_B1_T2_P009	0.245319	1.81644	1.09714	0	0.131466	0.456539	0	0	0.086901	0	0.453817	0.195121	0	0	0	0.907658	3.6906	0	1.15302	0	0.464458	0.899817	0	1.22263	3.94182
KIRP_9B640802_873B_4B53_B626_566FFC002E91_X015_S08_L039_B1_T1_P035	0	0.819485	0.202361	0.0498171	1.01268	0.00779268	0	0.0141965	0	0	0.0413926	0	0	0	0.0788329	1.32225	5.20507	0	0	0.429471	0	0.531676	0.00970751	3.13345	2.94207
KIRP_9B640802_873B_4B53_B626_566FFC002E91_X015_S08_L040_B1_T2_P034	0	0.82294	0.20032	0.0418968	0.996988	0.0431096	0	0.0266934	0	0	0.0614319	0	0	0	0.0548824	1.26981	5.17051	0	0	0.525691	0	0.56941	0	2.87793	2.91998
KIRP_9E89F1FA_31C6_46C4_B203_29DBB9F1B184_X016_S06_L057_B1_T1_P036	0	0.771754	0.50537	0	1.23249	0.836447	0.0583074	0.17212	0.100508	0	0.0966224	0.147504	0	0	0.358019	1.06349	4.93864	0.0698181	0	0.636268	0	0.313111	0	0	6.67812
KIRP_9E89F1FA_31C6_46C4_B203_29DBB9F1B184_X016_S06_L058_B1_T2_P033	0	0.811704	0.55893	0	1.20076	0.84877	0.10441	0.103996	0.0460836	0	0.132145	0.276972	0	0	0.387014	1.43582	5.03122	0	0	0.449383	0	0.290332	0	0	6.94643
KIRP_A1F39D17_79BC_485B_80ED_5EBB531CA57C_X006_S12_L054_B1_T1_P013	0.0705822	0.41859	0.521792	0	1.08334	2.10345	0	0.0321616	0	0	0.0492716	0	0	0	0.502139	1.04444	5.19834	0	0	0.28354	0	0.238279	0	0.353806	7.43689
KIRP_A1F39D17_79BC_485B_80ED_5EBB531CA57C_X006_S12_L055_B1_T2_PMRG	0.0736172	0.489301	0.53943	0.00795535	1.14079	2.2371	0.0630441	0	0	0	0.0189383	0	0	0	0.505182	0.946481	5.40481	0	0	0.351173	0	0.26287	0	0	6.9056
KIRP_A66508E8_FAA2_4B0C_8F22_823809294A97_X020_S11_L020_B1_T1_P054	0	0.570005	0.407972	0.0298048	1.73553	0	0	0	0	0	0.0796287	0	0	0	0	1.17075	4.58411	0	0	0	0	0.78507	0.102896	2.88545	4.86011
KIRP_A66508E8_FAA2_4B0C_8F22_823809294A97_X020_S11_L021_B1_T2_P052	0	0.551307	0.382742	0.00282045	1.68837	0	0	0	0	0	0.0561464	0	0	0	0	1.17528	4.58562	0	0	0	0	0.771579	0.16265	3.27785	4.85569
KIRP_B3C1CAEA_4175_4066_B9D1_6CC8097BDB40_X021_S10_L042_B1_T1_P047	0	1.22364	0	0	0.5339	0.861502	0	0	0	0	0	0	0	0	0	0.177496	5.62146	0	0	0.423075	0	0	0.879267	3.15725	2.97949
KIRP_B3C1CAEA_4175_4066_B9D1_6CC8097BDB40_X021_S10_L043_B1_T2_P049	0	1.22156	0	0	0.529371	0.855697	0	0	0	0	0	0	0	0	0	0.181533	5.68354	0	0	0.270787	0	0	0.877332	3.61866	3.2332
KIRP_B66E832D_DDE1_44C7_BCA0_AF649AAF50D7_X019_S08_L062_B1_T1_P039	0	0.818843	0.955563	0	0.0559046	0.287258	0.116343	0	0	0	0.512745	0	0	0	0	0.852855	4.00512	0	1.08724	0	0	1.86814	0	2.85568	3.20327
KIRP_B66E832D_DDE1_44C7_BCA0_AF649AAF50D7_X019_S08_L063_B1_T2_P038	0	0.833657	0.959695	0	0.111474	0.297749	0.0570211	0	0	0	0.508903	0	0	0	0	0.848354	3.8663	0	1.06492	0	0	1.8557	0	2.55829	3.32693
KIRP_BEB0AB9C_2DFA_49E1_BD4B_5A65BED95B83_X012_S12_L047_B1_T1_P027	0.136267	0.200506	0	0	0.501006	2.45266	0.120895	0	0.3839	0	0.497544	0	0	0	0.0642635	0.502276	5.50078	0	0	0.929694	0.350261	0.497541	0	0	3.45447
KIRP_BEB0AB9C_2DFA_49E1_BD4B_5A65BED95B83_X012_S12_L048_B1_T2_P028	0.0730276	0.330031	0	0	0.607557	2.38463	0	0.0749062	0.378089	0	0.485031	0	0	0	0	0.810598	5.27702	0	0	0.813767	0.29815	0.356874	0	1.12779	4.21526
KIRP_DB49B30A_EECF_4F76_8E0B_3B0F612996F4_X006_S10_L050_B1_T1_P013	0	0.610989	0.419857	0	0	1.06891	0	0.116539	0	0	0	0	0.128446	0	0	1.14403	6.58101	0	0	0	0.0190616	0	1.53579	0.0149214	5.32319
KIRP_DB49B30A_EECF_4F76_8E0B_3B0F612996F4_X006_S10_L051_B1_T2_P012	0	0.580718	0.407293	0.0103872	0	1.08875	0	0.178777	0	0	0	0	0.0396701	0	0	1.09007	6.57263	0	0	0.0230225	0	0	1.4876	0	5.37748
KIRP_DB8EEE5B_654A_4078_861D_67364F7F3881_X011_S10_L019_B1_T1_P026	0	0.418419	0.0441132	0.636198	0.406433	0.987269	0	0	0	0	0	0	0	0	0.071191	1.33144	3.4272	0	0	0	0.649977	1.66375	0.90484	0	8.16662
KIRP_DB8EEE5B_654A_4078_861D_67364F7F3881_X011_S10_L020_B1_T2_P030	0	0.455982	0.0951246	0.691964	0.34413	0.970163	0	0	0	0	0	0	0.0163204	0	0.0870547	1.49214	3.48858	0	0	0	0.596233	1.66606	0.909803	0	8.2957
KIRP_DD265FAD_F2AB_4B2E_891B_9F33085DF9AF_X006_S01_L030_B1_T1_P009	0	0.892396	0.0225733	0	0	1.80227	0	0.0319394	0.00483573	0	0.130988	0	0	0	0.0852534	0	5.32612	0	0	0.198749	0	0	0.0128356	6.3502	2.71419
KIRP_DD265FAD_F2AB_4B2E_891B_9F33085DF9AF_X006_S01_L031_B1_T2_P010	0	0.940819	0.0180585	0	0	1.84708	0	0.0112731	0	0	0.142974	0	0	0	0.0646036	0	5.4636	0	0	0.185157	0	0	0.0300963	5.83786	2.3564
KIRP_DFEC4B50_8B95_4E6C_B78D_D68B890C66FE_X019_S09_L064_B1_T1_P039	0	0.395034	0	0.351973	0	0.498832	0	0	0	0	0.286296	0.357914	0	0	0.514403	1.94433	2.36478	0.72379	0.317509	1.12716	0.935137	0	0.548663	1.53444	6.12407
KIRP_DFEC4B50_8B95_4E6C_B78D_D68B890C66FE_X019_S09_L065_B1_T2_P046	0	0.385195	0	0.353141	0	0.426742	0	0	0	0	0.278289	0.387346	0	0	0.519888	2.00999	2.34635	0.730338	0.320959	1.09212	0.93275	0	0.645783	1.50326	6.06142
KIRP_E65C8B50_CC10_43D7_9739_6E8658F9D89B_X012_S01_L025_B1_T1_PMRG	0	0	0.27408	0	0	0.00910784	0	0.346749	0.442953	0	0.052409	0	0	0	0	0.55864	3.27137	0	0	0.835142	0	1.34783	0	3.1636	5.08049
KIRP_E65C8B50_CC10_43D7_9739_6E8658F9D89B_X012_S01_L026_B1_T2_P022	0	0.0277907	0.245011	0	0	0	0	0.423684	0.437789	0	0.0660505	0	0	0	0	0.615967	3.08985	0	0	0.808487	0	1.2038	0	3.69871	5.35605
KIRP_FAD34DB3_49EA_4DDC_A565_145EC396087E_X013_S10_L066_B1_T1_P023	0.0172408	1.8434	0.163267	0	0.521222	0	0	0.0180134	0	0	1.67243	0.10782	0.199808	0	0	1.07022	4.75287	0	0	0	0	1.18296	0	0	4.2756
KIRP_FAD34DB3_49EA_4DDC_A565_145EC396087E_X013_S10_L067_B1_T2_P027	0.0284127	1.86813	0.147044	0	0.541176	0	0	0.00930867	0	0	1.69677	0.121069	0.203264	0	0	0.988707	4.76542	0	0	0	0	1.19853	0	0	4.17123
KIRP_FDA28C1E_17D3_4068_88C3_51D150F15DC9_X022_S01_L048_B1_T1_P051	0	0.384185	0.00276864	0	0.0702851	1.16153	0	0.136247	0.0179181	0	0	0	0	0	0	0.72932	4.28917	0	0	0	0	1.0993	1.12857	4.42724	2.29089
KIRP_FDA28C1E_17D3_4068_88C3_51D150F15DC9_X022_S01_L049_B1_T2_P048	0	0.397392	0.00347558	0	0.0681534	1.13051	0	0.0759259	0	0	0	0	0.0499589	0	0	0.770079	4.32179	0	0	0	0	1.08964	1.15532	5.07238	2.51357
KIRP_FFF322EC_6F9A_42E4_879B_6439754FE484_X023_S13_L097_B1_T1_P056	0	0.652771	0	0	0.650807	1.26497	0	0.00269983	0.0694511	0	0.0516265	0	0	0	0	0.392598	4.78491	0.25423	0	0.731441	0	0.302403	0.464448	4.77569	1.89584
KIRP_FFF322EC_6F9A_42E4_879B_6439754FE484_X023_S13_L098_B1_T2_P055	0	0.657485	0	0	0.665187	1.32967	0	0	0.0187473	0	0.0627798	0	0	0	0	0.276823	4.92593	0.294536	0	0.687639	0	0.380176	0.506314	3.48657	1.0264
LGGx_116B070A_3412_4866_87B9_8337AD92CA94_X022_S11_L066_B1_T1_P050	0	0.908983	0.00803072	0	0	0	0	0	0	0	0.413471	0	6.5839	0	0	1.97085	0	0	0	0	0	0	0.212321	1.60753	0
LGGx_116B070A_3412_4866_87B9_8337AD92CA94_X022_S11_L067_B1_T2_P048	0	0.913202	0.0115866	0	0	0	0	0	0	0	0.421465	0	6.45143	0	0	2.05073	0	0	0	0	0	0	0.242091	1.5182	0
LGGx_2B03F922_2B01_4A7B_988A_BFE9C3BDED00_X030_S02_L027_B1_T1_P075	0	1.12173	0.0635027	0	0	0	0.0251934	0	0	0	0.401174	0	6.24079	0	0	2.7427	0	0	0	0	0	0	0.753044	0.685756	0
LGGx_2B03F922_2B01_4A7B_988A_BFE9C3BDED00_X030_S02_L028_B1_T2_P081	0	1.14542	0.0760172	0	0	0	0.0348885	0	0	0	0.388212	0	6.33276	0	0	2.63069	0	0	0	0	0	0	0.732627	0.248095	0
LGGx_2F543B87_3A9F_4B55_9E8D_10B5AB94CE51_X034_S07_L129_B1_T1_P074	0	0.965125	0	0	0	0	0	0.241639	0	0	0.185026	0	4.83718	0	0	2.48367	0.257692	0	0	0	0	0	0.231674	3.90139	0.454164
LGGx_2F543B87_3A9F_4B55_9E8D_10B5AB94CE51_X034_S07_L130_B1_T2_P081	0	0.952836	0	0	0	0	0	0.128397	0	0	0.19917	0	4.97681	0	0	2.4698	0.307876	0	0	0	0	0	0.213929	4.08417	0.465874
LGGx_4E978019_CC7B_42B2_9396_8EEAF92432E4_X019_S03_L053_B1_T2_P045	0	0.906764	0	0	0	0	0.543022	0	0	0	0.409257	0	6.82802	0	0	2.08765	0	0	0	0	0	0	0.488703	0.725919	0
LGGx_56FF7516_4BDD_4A58_8549_8AD0F007B970_X014_S09_L018_B1_T2_P032	0	0.522015	0	0	0	0	0	0	0	0	0.282058	0	5.94691	0	0	1.24924	0	0	0	0	0	0	0.280306	2.68013	0.139866
LGGx_628A914A_4A96_4811_9479_2D8D447AF9E2_X013_S07_L061_B1_T1_P022	0.0322266	0.959883	0.0493254	0	0	0	0	0.128856	0	0	0.536542	0	6.31051	0	0	2.76962	0	0	0	0	0	0	0.467438	0.483331	0.107165
LGGx_628A914A_4A96_4811_9479_2D8D447AF9E2_X013_S07_L062_B1_T2_P028	0.050711	0.975236	0.0463196	0	0.00450245	0	0	0.178768	0	0	0.532192	0	6.29741	0	0	2.70508	0	0	0	0	0	0	0.456322	0	0
LGGx_7BCD063E_F270_458F_9376_729BE2F3E2C6_X015_S02_L027_B1_T1_P037	0	0.696665	0	0	0	0	0.125926	0	0	0	0.343715	0	5.6208	0	0	1.83932	0	0	0	0	0	0.17716	0.552638	1.41075	0
LGGx_7BCD063E_F270_458F_9376_729BE2F3E2C6_X015_S02_L028_B1_T2_P036	0	0.667103	0	0	0	0	0.106857	0	0	0	0.364513	0	5.74802	0	0	1.77625	0	0	0	0	0	0.146634	0.533981	1.86084	0
LGGx_9A5916F6_43DA_40ED_A66A_7459EEBC8474_X018_S01_L025_B1_T1_P042	0	0.488933	0	0.124643	0	0	0	0	0	0	0.60634	0	5.7433	0	0	0.647542	0	0	0	0.0706762	0	0	0.520655	2.84774	0.125349
LGGx_9A5916F6_43DA_40ED_A66A_7459EEBC8474_X018_S01_L026_B1_T2_P044	0	0.507745	0	0.111849	0	0	0	0	0	0	0.593327	0	5.64103	0	0	0.724361	0	0	0	0.141378	0	0	0.579035	3.02916	0.307744
LGGx_A6ED3CBE_E7FD_469C_BF98_07418F13E51B_X037_S06_L059_B1_T1_P094	0	0.690533	0.101311	0	0.275005	0.694778	0	0.738766	0	0	0.0100546	0	5.53133	0	0	1.54148	0.0575896	0	0	0	0	0	1.12055	1.66876	1.2352
LGGx_A6ED3CBE_E7FD_469C_BF98_07418F13E51B_X037_S06_L060_B1_T2_P087	0	0.711162	0.120696	0	0.269562	0.675973	0	0.711747	0	0	0.0209677	0	5.55901	0	0	1.58152	0.121206	0	0	0	0	0	1.14457	2.20233	1.43632
LGGx_B0E1CD4B_FE13_4964_A0BB_59DFBA5A94BB_X020_S08_L015_B1_T1_P051	0	0.499272	0	0	0.277994	0	0	1.52835	0	0	0.200017	0	5.17491	0	0	1.3601	0	0	0.184204	0.0457113	0	0	0.150463	2.19574	1.65623
LGGx_B0E1CD4B_FE13_4964_A0BB_59DFBA5A94BB_X020_S08_L016_B1_T2_P048	0	0.530246	0	0	0.280116	0	0	1.53202	0	0	0.191904	0	5.14777	0	0	1.39701	0	0	0.171242	0.0631324	0	0	0.152493	2.40599	1.81977
LGGx_D032E98E_01EF_40D9_A839_F88F5E1F3DAF_X017_S03_L005_B1_T1_P046	0	0.735827	0	0	0	0	0.0248122	0	0	0	0.243215	0	5.34971	0	0	1.49541	0	0	0	0	0	0	0.37624	1.72093	0
LGGx_D032E98E_01EF_40D9_A839_F88F5E1F3DAF_X017_S03_L006_B1_T2_P045	0	0.722236	0	0	0	0	0.0684471	0	0	0	0.255268	0	5.52552	0	0	1.39421	0	0	0	0	0	0	0.331137	1.16223	0
LGGx_F649997E_20A9_43A5_B8ED_6C21363E4123_X036_S01_L025_B1_T1_P094	0	0.78716	0	0	0.238214	0.726457	0	0.991182	0	0	0.126399	0	5.18579	0	0	2.21797	0	0	0	0	0	0	1.10123	1.68686	1.05065
LGGx_F649997E_20A9_43A5_B8ED_6C21363E4123_X036_S01_L026_B1_T2_P095	0	0.771293	0	0	0.213507	0.736031	0	0.958849	0	0	0.139315	0	5.26344	0	0	2.17003	0	0	0	0	0	0	1.1078	1.67739	1.0477
LGGx_FC0365FE_DE25_4407_8951_F8D85551FBC3_X016_S10_L065_B1_T1_P032	0	0.33107	0	0	0	1.40484	0	0.0783909	0	0	0.221807	0	4.28568	0	0	1.00842	0.856968	0	0.0772108	0	0.0212543	0.608782	0.765166	2.39235	0.737429
LGGx_FC0365FE_DE25_4407_8951_F8D85551FBC3_X016_S10_L066_B1_T2_P031	0	0.406189	0	0	0	1.35692	0	0.221637	0	0	0.201334	0	4.09163	0	0	1.12493	0.746886	0	0.0159602	0	0	0.521152	0.808145	2.72265	0.93233
LIHC_1916FDF9_2E1A_4B05_B5C6_98D5DBEA8488_X036_S08_L039_B1_T1_P104	0	0.847643	3.30997	0	0	0.765035	0	0	3.11935	0	0.942169	0.478807	0	0	0	0.3846	0.430814	0	0	0	0	0.469808	0	3.46086	1.90897
LIHC_1916FDF9_2E1A_4B05_B5C6_98D5DBEA8488_X036_S08_L040_B1_T2_P097	0	0.877806	3.19927	0	0	0.724014	0	0.0304024	3.06498	0	0.918356	0.422475	0	0	0	0.456109	0.279219	0	0	0	0	0.470679	0	3.76739	2.15042
LIHC_273EAF94_CC00_4303_B5FA_D097580CB5E6_X029_S04_L007_B1_T1_P074	0	0.846356	0	0.108129	0.192246	0.0242239	0	0.53947	4.101	0	0	0	0	0	0	1.05456	0.566036	0.0874556	0	0	0	0.164962	0.932219	5.36333	3.26732
LIHC_273EAF94_CC00_4303_B5FA_D097580CB5E6_X029_S04_L008_B1_T2_P070	0	0.802176	0	0.0962896	0.185798	0.0475956	0	0.506201	4.14637	0	0	0	0	0	0	0.923607	0.571667	0.0586868	0	0	0	0.227086	0.94902	4.96111	2.99113
LIHC_310B2961_4223_4541_AE8B_C22E20775318_X027_S06_L087_B1_T1_P065	0	0.59505	0.478729	0	0.290796	0.11845	0	0.172559	4.46401	0	1.09443	0	0	0	0	0.53646	0.0227245	0	0	0.114039	0	0.0157913	0.486384	5.07196	2.71178
LIHC_310B2961_4223_4541_AE8B_C22E20775318_X027_S06_L088_B1_T2_P062	0	0.649502	0.483487	0	0.288816	0.0851931	0	0.165258	4.40127	0	1.12215	0	0	0	0	0.611781	0.0826074	0	0	0	0	0	0.519109	5.51069	2.76607
LIHC_31861258_F778_40B3_A2A4_E4E8F00794B2_X037_S08_L063_B1_T1_PMRG	0	1.19515	1.30766	0.15125	0.0218495	0	0.851302	0	4.26901	0	0	0	0.485052	0	0	0.537437	1.0854	0	0	0	0.267327	0.202405	0.437394	1.10664	5.84108
LIHC_31861258_F778_40B3_A2A4_E4E8F00794B2_X037_S08_L064_B1_T2_PMRG	0	1.18058	1.28131	0.17309	0.0327991	0	0.797531	0	4.27121	0	0	0	0.423847	0	0	0.601445	1.06677	0	0	0	0.237693	0.156844	0.384342	1.33746	6.17066
LIHC_39F9069F_8AA1_46EE_B127_69157C3A94A1_X035_S09_L017_B1_T1_P099	0.175019	0.937373	0.493345	0.0526915	0	0	0	0.19795	2.38764	0	1.9451	0	0	0	0	0.895335	0	0	0	0	0	0	0	2.02914	2.62404
LIHC_39F9069F_8AA1_46EE_B127_69157C3A94A1_X035_S09_L018_B1_T2_P100	0.175212	0.967745	0.483097	0.110539	0	0	0	0.220906	2.21554	0	1.85134	0	0	0	0	1.07165	0	0	0	0	0	0	0	3.15091	3.44313
LIHC_41A999C7_62D5_4AB7_9CA5_F39EF96141CD_X038_S02_L075_B1_T1_P091	0	0.398713	0	0	0	0	0	0.256551	2.0499	0	0.910578	0	0	0	0	0.814302	0	0	0	0	0	0	0.542714	7.15859	3.71202
LIHC_41A999C7_62D5_4AB7_9CA5_F39EF96141CD_X038_S02_L076_B1_T2_P096	0	0.350174	0	0	0	0	0	0.136172	2.03071	0	1.02137	0	0.0775987	0	0	0.78538	0	0	0	0	0	0.0216713	0.601665	6.8606	3.12524
LIHC_49E8423D_5CB8_4257_9BE8_0143D787C41F_X034_S12_L139_B1_T1_P082	0	0.392121	0.977364	0	0.150801	0	0	0.42467	1.17437	0	0.355698	0	0.0102032	0	0	0.484811	0	0	0	0	0.153141	0	0.964096	5.4527	5.49477
LIHC_49E8423D_5CB8_4257_9BE8_0143D787C41F_X034_S12_L140_B1_T2_P079	0	0.418332	0.981669	0	0.140874	0	0	0.311426	1.08871	0	0.410829	0	0.177714	0	0	0.508887	0	0	0	0	0.14675	0	0.995984	6.45017	6.13108
LIHC_51CD5E23_C95F_4399_B77F_95B4C33E9173_X030_S06_L035_B1_T1_P076	0	0.48133	0.868044	0.329537	0	0	0	0	2.95234	0	0	0	0	0	0	1.50439	0	0	0	0	0	0.0135071	0.489424	3.85117	3.6181
LIHC_51CD5E23_C95F_4399_B77F_95B4C33E9173_X030_S06_L036_B1_T2_P079	0	0.414192	0.888556	0.308854	0	0	0	0	3.00724	0	0	0	0	0	0	1.38906	0	0	0	0	0	0.0274266	0.512565	3.7341	3.09674
LIHC_7BA22083_6B58_4B21_B764_6D1619419AAF_X025_S06_L037_B1_T1_PMRG	0	1.50506	2.79161	0	0	0	0	0.176149	3.00582	0	1.03892	0	0.198494	0	0	0.972481	0	0	0	0	0	0.558568	0.176157	1.80847	2.43658
LIHC_7BA22083_6B58_4B21_B764_6D1619419AAF_X025_S06_L038_B1_T2_P096	0.0182557	1.45883	2.66491	0	0	0	0	0.299325	3.08258	0	0.93201	0	0	0	0	0.828626	0	0	0	0	0	0.548432	0.178328	0	1.65919
LIHC_855E9254_23F8_426E_9A20_D4A42A2662EA_X032_S07_L082_B1_T1_P070	0	1.36822	0.121296	0	0	0	0	0	2.90375	0	0.535208	0	0	0	0	0.681844	0	0	0	0	0	0	1.34252	4.76197	3.29013
LIHC_855E9254_23F8_426E_9A20_D4A42A2662EA_X032_S07_L083_B1_T2_P082	0	1.35007	0.100014	0	0	0	0	0	2.95868	0	0.509282	0	0	0	0	0.722432	0	0	0	0	0	0	1.33126	4.61263	3.16899
LIHC_9A74F036_42C5_44E2_8181_63D2B7526D80_X028_S12_L122_B1_T1_P060	0	0.19662	0	0	0.00673862	0	0	0.369661	2.08613	0	0	0	0	0	0	1.0982	0.595347	0	0	0.105399	0	0.0252872	0.252441	8.00974	4.97182
LIHC_9A74F036_42C5_44E2_8181_63D2B7526D80_X028_S12_L123_B1_T2_P059	0	0.18147	0	0	0	0.00095425	0	0.317154	2.14629	0	0	0	0	0	0	1.10739	0.710773	0	0	0.0657796	0	0.0290418	0.27837	8.18741	4.924
LIHC_9CFCE167_AE10_47E5_8E18_947E06323052_X026_S02_L053_B1_T1_PMRG	0.152014	1.31382	1.66148	0.0464225	0	1.08966	0	0.43968	2.84612	0	0.474832	0	0	0	0	1.39264	0.636903	0	0.10969	0	0	0	0	0.0804702	6.85363
LIHC_9CFCE167_AE10_47E5_8E18_947E06323052_X026_S02_L054_B1_T2_PMRG	0.241928	0.900133	1.1017	0	0	1.00725	0	0.637072	3.28438	0.0375662	0	0	0	0	0	0	0	0	0.329789	0	0	0	0	0	3.33078
LIHC_A4C8EBCB_C1AD_43C3_96D3_17AC788E0C9E_X042_S04_L030_B1_T1_P086	0.105475	1.28056	2.72971	0	0	0	0	0.153786	2.57872	0	1.19251	0	0.0835741	0	0	0.638128	0	0	0	0	0	0.192783	0.124864	1.80451	4.3353
LIHC_A4C8EBCB_C1AD_43C3_96D3_17AC788E0C9E_X042_S04_L031_B1_T2_PMRG	0.0961219	1.27846	2.7702	0	0	0	0	0.087147	2.63867	0	1.24334	0	0.163705	0	0	0.426735	0	0	0	0	0.00175582	0.211009	0.235213	1.94038	3.88962
LIHC_CA8B4E55_2856_4560_828D_C74F6F311E51_X024_S02_L005_B1_T3_P060	0	0.433602	0	0	0	0	0	0.11778	2.99366	0	1.22354	0	0	0	0	1.10174	0	0	0	0.17972	0	0	0.402531	5.81278	3.69961
LIHC_CA8B4E55_2856_4560_828D_C74F6F311E51_X024_S02_L006_B1_T4_P063	0	0.366145	0	0	0	0	0	0.0259572	2.9846	0	1.28916	0	0	0	0	1.04741	0	0	0	0.124231	0	0.0354751	0.415325	5.70583	3.35735
LIHC_DD6CCFE8_1ADB_44E7_BD44_72C3AD7FA6C5_X031_S08_L061_B1_T1_P075	0	0.0877306	0.159572	0.0188361	0.024059	0.0190899	0	0.201398	2.1257	0	0	0	0.0565741	0	0	1.29574	0.512868	0	0	0	0	0	0.242495	7.83148	7.06984
LIHC_DD6CCFE8_1ADB_44E7_BD44_72C3AD7FA6C5_X031_S08_L062_B1_T2_P076	0	0.0618536	0.0890062	0	0	0.0205582	0	0.265976	2.24341	0	0	0	0	0	0	1.23984	0.276764	0	0	0.235522	0	0	0.216865	6.8937	6.79364
LIHC_E4EEC6CC_FBEB_4FEA_8D51_FB07391A9D4A_X033_S05_L102_B1_T1_P070	0	0.294026	1.28779	0.120375	0	0.492231	0.0244224	0	2.8175	0	0	0	0.12512	0	0	0.468348	0.302197	0	0	0.0924481	0	0.0646519	1.30769	5.72307	4.83583
LIHC_E4EEC6CC_FBEB_4FEA_8D51_FB07391A9D4A_X033_S05_L103_B1_T2_P071	0	0.324618	1.28529	0.101851	0	0.484567	0.00230564	0	2.95672	0	0	0	0.0681003	0	0	0.547057	0.158817	0	0	0.215705	0	0.0275764	1.29132	5.20611	4.58822
LIHC_EA60FBEB_E9B9_4115_AC41_BEE17204C80C_X041_S01_L001_B1_T1_P084	0	0.776459	1.58651	0	0.0292839	0	0.00489955	0.194073	2.95651	0	0	0	0.151818	0	0	0.139983	0.0648363	0	0	0.113457	0	0	0.410338	4.76018	4.21643
LIHC_EA60FBEB_E9B9_4115_AC41_BEE17204C80C_X041_S01_L002_B1_T2_P086	0	0.75131	1.63669	0	0.0204434	0	0	0.135562	2.97829	0	0	0	0.208828	0	0	0.0667486	0.104599	0	0	0.102411	0	0	0.415066	4.649	4.10583
LUAD_07B8C449_3062_436F_8274_4C27887BF8AB_X026_S01_L051_B1_T1_P064	0	0	1.25839	0.24986	0.277572	0.111194	0	0.15419	0	0.656413	0.112124	0	0	0	0.723122	0.965148	0.541783	0.566434	0	0.635346	0.901537	0.593563	0.286848	6.22268	3.08059
LUAD_07B8C449_3062_436F_8274_4C27887BF8AB_X026_S01_L052_B1_T2_P066	0	0	1.32544	0.220253	0.25646	0.13703	0	0.117186	0	0.639786	0.106579	0	0	0	0.721602	0.889981	0.552904	0.579701	0	0.624573	0.957846	0.692527	0.22638	5.60631	2.67714
LUAD_18545E4A_6285_4DB7_A52C_9E12075D6B89_X033_S04_L099_B1_T1_P074	0.0388107	0.755974	1.50068	0	0.518941	0	0.59631	0.382156	0.34607	3.08195	3.07262	0	0	0	0	1.14269	0	0.429799	0	1.57586	0	0	0.243085	1.3161	4.32425
LUAD_18545E4A_6285_4DB7_A52C_9E12075D6B89_X033_S04_L101_B1_T2_PMRG	0.0457061	0.695975	1.56988	0	0.481137	0	0.719724	0.25445	0.328114	3.06919	3.15739	0	0	0	0	1.02959	0	0.434654	0	1.5688	0	0	0.212606	0.978419	4.07153
LUAD_18B8C125_D05C_4AC1_A739_FCC610777B0F_X037_S01_L049_B1_T1_P088	0.0670731	0.259916	0.280295	0	0	0.129499	0.56333	0.161175	0.0856157	1.74081	0	0	0	0	0.159385	0	0.461061	0.359017	0	2.62159	0.100273	1.48983	0.0834207	6.3308	3.66126
LUAD_18B8C125_D05C_4AC1_A739_FCC610777B0F_X037_S01_L050_B1_T2_P089	0.0552995	0.196265	0.274173	0	0	0.137146	0.610144	0.115603	0.0808834	1.72311	0.0246665	0	0	0	0.214475	0	0.581696	0.29844	0	2.56073	0.100191	1.61266	0.0633185	6.34875	3.56239
LUAD_202446E0_6AF3_4F03_856A_0D60F466D2CE_X033_S08_L108_B1_T1_P080	0	1.24308	1.15772	0	0.0494754	0.807688	0	0	0	2.26654	1.63506	0	0	0	0	0.137901	0.0480763	0	0.244974	1.39993	0.715972	0	0.635795	4.89419	3.08202
LUAD_202446E0_6AF3_4F03_856A_0D60F466D2CE_X033_S08_L109_B1_T2_P081	0	1.19584	1.19159	0	0.011886	0.850364	0	0	0	2.1483	1.67063	0	0	0.00771786	0	0.147272	0.221843	0	0.261247	1.15545	0.75953	0.0250651	0.648929	5.36046	3.24025
LUAD_31981D14_6717_43C6_B0F3_4D477F637E6F_X036_S09_L041_B1_T1_P093	0.24752	1.47775	1.5366	0.489525	0.02127	0.649355	0.00167732	0	0	1.48787	0.34551	0	0	0	0.120801	0.571601	0.388598	0.182843	0.0153241	1.08129	0.126845	0	0	5.36464	3.25354
LUAD_31981D14_6717_43C6_B0F3_4D477F637E6F_X036_S09_L042_B1_T2_P095	0.23456	1.51273	1.50217	0.497501	0.00786288	0.662504	0	0	0	1.46128	0.350212	0	0	0	0.110499	0.54792	0.42575	0.165786	0.0107665	1.02035	0.127303	0	0	5.54558	3.07694
LUAD_3AD9F8C2_688A_4795_8E69_9E6CC0A239A5_X042_S06_L034_B1_T1_P086	0.00911372	0	1.41371	0.267969	0	0.200396	0.209119	0.0225956	0	3.91807	0.712209	0	0	0	0	1.40201	0	0.000827442	0	1.27037	0	0	0.928505	5.21765	2.95695
LUAD_3AD9F8C2_688A_4795_8E69_9E6CC0A239A5_X042_S06_L035_B1_T2_P087	0.0443992	0	1.4395	0.282455	0	0.184656	0.217492	0	0	3.91432	0.732771	0	0	0	0	1.40269	0	0.0417981	0	1.20366	0	0	0.955469	4.9914	2.8172
LUAD_48A8548F_79B1_4013_A31C_B2BFDD33F634_X004_S02_L045_B1_T1_P001	0.0706672	0.692393	2.68149	0	0	0.680976	0.095224	0.132423	0	1.52553	1.0422	0.650735	0	0	0.263233	0.33101	0.0494129	0.614531	0	0.925365	0.256076	1.53601	0	4.68403	4.16761
LUAD_48A8548F_79B1_4013_A31C_B2BFDD33F634_X004_S02_L046_B1_T2_P001	0.069783	0.705298	2.90177	0	0	0.700883	0.135624	0.112237	0	1.55438	1.12789	0.676433	0	0	0.219301	0.19373	0	0.630405	0	0.985642	0.286373	1.61774	0	3.94318	3.83229
LUAD_698EE8D8_3251_42DC_BB3B_FC3C046EC728_X002_S03_L005_B1_T1_P005	0.117284	0.246618	0.351503	0.341028	0.081769	0	0	0	0	1.10085	0.744335	0	0	0.18484	0	0	0	0.241309	0	1.18661	0.813725	0.0804304	1.3872	5.59479	3.29994
LUAD_698EE8D8_3251_42DC_BB3B_FC3C046EC728_X002_S03_L006_B1_T2_PMRG	0.130795	0.214085	0.325238	0.300044	0.0694116	0	0	0	0	1.08043	0.713642	0	0	0.20197	0.010607	0.000638688	0	0.23354	0	1.1999	0.869284	0.103262	1.28414	5.28726	3.15986
LUAD_6C75D43E_820A_490B_8BBA_8D3DCF19ACE5_X039_S12_L119_B1_T1_P100	0.120101	0.77707	0.49526	0	0	1.90721	0	0	0	1.47994	1.18524	0.181553	0	0	0.0588012	0	1.00479	0	0	1.16864	1.58564	0	0	4.54182	3.67127
LUAD_6C75D43E_820A_490B_8BBA_8D3DCF19ACE5_X039_S12_L120_B1_T2_P091	0.0961682	0.857389	0.463667	0.0269661	0.0366921	1.73431	0	0.0539623	0	1.49064	1.04107	0.131404	0	0	0	0	0.738776	0	0	1.23175	1.34139	0	0	5.5404	4.2872
LUAD_79DEBC87_22F6_49D5_8EE7_C2A4B0559773_X003_S11_L039_B1_T1_PMRG	0.033886	0	0.474821	0.354238	0	0	0.974077	0	0	0.00984791	0.0392273	1.24626	0	0	1.40234	0.289801	1.35437	1.81265	0	0.114104	1.00286	0	0.321338	6.42904	2.13955
LUAD_79DEBC87_22F6_49D5_8EE7_C2A4B0559773_X003_S11_L040_B1_T2_PMRG	0.0480759	0	0.501406	0.365826	0	0.0186631	1.07261	0	0	0	0.000502529	1.23182	0	0	1.45798	0.199049	1.40914	1.77696	0	0.0785237	1.06586	0	0.228003	6.31795	2.18216
LUAD_7EA1F51C_B63F_4445_9BF2_62E7BA22D95A_X029_S03_L005_B1_T1_P080	0	0	1.75225	0.0825003	0	0.137459	0	0.114639	0	1.7803	0	0.63686	0	0	0.0750872	0	0.249712	0.392205	0.164515	1.79388	0.711686	0	1.29463	5.37801	3.19893
LUAD_7EA1F51C_B63F_4445_9BF2_62E7BA22D95A_X029_S03_L006_B1_T2_P078	0	0	1.6972	0.0818669	0	0.135161	0	0.13322	0	1.75629	0	0.580263	0	0	0.0375969	0	0.295025	0.408604	0.167275	1.82119	0.666897	0	1.30005	5.53907	3.35508
LUAD_84B38240_83D1_4303_89B6_FD624E2F8EB8_X035_S05_L009_B1_T1_P093	0.298426	0.668511	0.269713	0.0487884	0.22724	0.633876	0	0.204359	0	1.19362	0.603091	0	0	0	0	0.421568	0	0.311364	0	1.06144	0.963621	0.21219	0.331263	3.81809	2.85078
LUAD_84B38240_83D1_4303_89B6_FD624E2F8EB8_X035_S05_L010_B1_T2_P098	0.337998	0.664451	0.390624	0	0.126303	0.673262	0	0.0328336	0	1.21496	0.667853	0	0	0	0	0.318694	0	0.28794	0	0.951072	1.19893	0.262876	0.293754	3.39502	2.35815
LUAD_8B7E9FCA_C6CF_45A8_8A9B_646198BB6495_X032_S03_L074_B1_T1_P070	0.0747255	1.23789	2.02369	0.123927	1.189	0	0.067788	0	0.198544	2.29035	1.97014	0.252845	0	0	0.179121	1.21151	0.264606	0.563084	0	1.39515	0.296842	0.900709	0.0947863	3.08658	3.35182
LUAD_8B7E9FCA_C6CF_45A8_8A9B_646198BB6495_X032_S03_L075_B1_T2_P082	0.0767612	1.22507	1.97246	0.119027	1.16974	0	0.10685	0	0.229132	2.28479	1.91105	0.197837	0	0	0.14119	1.23032	0.187392	0.609641	0	1.50469	0.277603	0.870832	0.0592373	2.95636	3.30866
LUAD_8DD2E6E7_E560_47C9_8967_7F376B260524_X002_S02_L003_B1_T1_PMRG	0.099572	0.291488	0.919093	0.938339	0.955995	0.823049	0.101609	0.0418207	0	1.99724	0.645917	0	0	0	0.243792	0	0.700967	0.0974619	0	1.98406	0.719883	0	0.0627166	4.32921	2.40282
LUAD_8DD2E6E7_E560_47C9_8967_7F376B260524_X002_S02_L004_B1_T2_P005	0.0964353	0.341218	0.875813	0.905016	0.985879	0.785353	0	0.197913	0	2.11581	0.608926	0	0	0	0.165473	0	0.565954	0.123846	0	2.06563	0.610562	0	0.132702	4.94014	2.50573
LUAD_9B9C5C6D_1755_41CD_9BC1_BFBC5D383DE0_X001_S02_L003_B1_T1_P004	0	0.184612	2.29627	1.26689	0.292329	0.483486	0.712418	0	0	0.850867	0	0	0	0	0.201511	1.41185	0.200246	0.384532	0	0	0.660276	0.688041	0.603484	3.95181	5.24017
LUAD_9B9C5C6D_1755_41CD_9BC1_BFBC5D383DE0_X001_S02_L004_B1_T2_P004	0	0.202379	2.2877	1.25935	0.338556	0.481925	0.637071	0	0.000181082	1.04122	0	0	0	0	0.143287	1.41277	0.055142	0.462655	0	0	0.699188	0.691194	0.537023	3.4067	5.13108
LUAD_A1ABC0B2_D7F8_45B5_B431_AE23B19B8DED_X031_S05_L056_B1_T1_P075	0	0.262919	0.922131	0.198814	0.961142	0.396587	0	0.305525	0	1.39574	0.390972	2.08993	0	0	0.558563	0.247548	0.498063	0.5666	0	1.40173	1.37376	0.599128	0	4.96178	2.90089
LUAD_A1ABC0B2_D7F8_45B5_B431_AE23B19B8DED_X031_S05_L057_B1_T2_P071	0	0.259179	0.909731	0.198424	0.961523	0.392795	0	0.299895	0	1.36746	0.406706	2.04544	0	0	0.576806	0.238326	0.488529	0.572692	0	1.44284	1.34944	0.593854	0.00376138	4.94709	2.8922
LUAD_CA6F245B_30E0_48DE_AB15_23736E21D312_X028_S01_L101_B1_T1_P060	0.0313191	0	0.364229	0.108058	0	0.734014	0.151025	0	0.00156416	1.18547	0.219244	0	0	0	0	0.407491	0.0137171	0.103919	0.244204	1.65616	0.274635	0.701019	0.219575	6.06422	4.31069
LUAD_CA6F245B_30E0_48DE_AB15_23736E21D312_X028_S01_L102_B1_T2_P059	0.0418343	0	0.364258	0.0959746	0	0.716329	0.113831	0	0	1.16262	0.191433	0	0	0	0	0.40339	0	0.119851	0.21994	1.7357	0.30411	0.687674	0.167492	5.72113	4.21635
LUAD_DFDCD538_5828_437C_A2DA_E0FA86DF1577_X004_S01_L043_B1_T1_P001	0.250382	1.02667	1.37971	0.540657	0.217523	0.882449	0	0	0	2.1787	0.685525	0	0	0	0	0.309188	0.276048	0.732316	0	1.64213	1.06365	0	0	4.13649	5.20826
LUAD_DFDCD538_5828_437C_A2DA_E0FA86DF1577_X004_S01_L044_B1_T2_P001	0.247774	0.985897	1.3765	0.519637	0.23608	0.887115	0	0	0	2.209	0.685125	0	0	0	0	0.343663	0.288589	0.743646	0	1.69112	1.0266	0	0	4.29772	5.21216
LUAD_E25DF7DA_5F44_4BA5_9352_C2012B2AC18B_X038_S11_L093_B1_T1_P095	0.0365904	0.599977	1.14073	0.634131	0.15508	0.483013	0	0.204582	0	1.13186	0.864421	0	0	0	0	0.816248	0	0.0815128	0	0.593864	0.0251083	0	0.533393	5.7125	4.51754
LUAD_E25DF7DA_5F44_4BA5_9352_C2012B2AC18B_X038_S11_L094_B1_T2_P094	0.0464609	0.618239	1.17086	0.644957	0.155974	0.49267	0	0.253657	0	1.18912	0.851432	0	0	0	0	0.841311	0	0.109505	0	0.639371	0.0143834	0	0.556078	5.47557	4.40456
LUAD_EBFDB93D_ABF0_44F5_B682_1F330405F9E9_X003_S02_L021_B1_T1_P003	0.322724	0.459446	0.738456	0.0186403	0.264099	1.25588	0	0.131819	0	1.97983	0.0566717	0	0	0	0.467637	0.0147209	0.801645	0.338469	0	2.57294	0.474813	0	0	4.39108	4.25171
LUAD_EBFDB93D_ABF0_44F5_B682_1F330405F9E9_X003_S02_L022_B1_T2_P003	0.298677	0.576436	0.731042	0.048071	0.282003	1.26819	0	0.158908	0	1.96464	0.0702594	0	0	0	0.454838	0.0725882	0.835729	0.299718	0	2.51552	0.418937	0	0	4.59617	4.2303
LUAD_ECBD63B4_2B0B_4E3C_A25D_A3580CEAF276_X040_S01_L121_B1_T1_P101	0.0252989	0.522661	0.367674	0.201538	0	0.11398	0.127993	0	0	0.217955	0.302105	0.181488	0	0	0	0.840535	0.0928199	0	0.0372791	0.1929	0.487002	0	0.343079	7.62753	3.6965
LUAD_ECBD63B4_2B0B_4E3C_A25D_A3580CEAF276_X040_S01_L122_B1_T2_P102	0.0152262	0.518183	0.38202	0.183351	0	0.0748249	0.0819795	0	0	0.262378	0.269341	0.191347	0	0	0	0.851041	0.0356206	0	0.0387548	0.24312	0.450455	0	0.390656	7.8585	3.8557
LUAD_F2B26D56_4853_423E_AC90_9DB4AD7CE9EE_X030_S03_L029_B1_T1_P079	0.165106	0.386403	1.59338	0	0	0.11659	0	0.201282	0	1.37465	0.940112	0	0	0	0.229496	0.226968	0	0.51466	0	1.47053	0.516549	1.11367	0	5.04876	3.55177
LUAD_F2B26D56_4853_423E_AC90_9DB4AD7CE9EE_X030_S03_L030_B1_T2_P072	0.135478	0.422253	1.4952	0	0	0.108376	0	0.272023	0	1.40863	0.857441	0	0	0	0.196724	0.291334	0	0.502687	0	1.46756	0.559171	0.992931	0	5.55103	3.73172
LUSC_19B5174F_A29F_4022_8BF8_025685B32CB8_X034_S01_L118_B1_T1_P072	0	0.783339	1.05866	0	0.273952	0	0.31099	0.373003	0	0	1.32283	0	0.174945	0	0	0.229817	0	0	0	0.100594	4.01966	0	0.903878	2.83867	3.4741
LUSC_19B5174F_A29F_4022_8BF8_025685B32CB8_X034_S01_L119_B1_T2_P082	0	0.79986	1.04509	0	0.23978	0	0.306116	0.270683	0	0	1.32595	0	0.235356	0	0	0.182247	0	0	0	0.00171081	4.08226	0	0.860025	3.16878	3.35713
LUSC_3453F6D2_352F_41E1_8307_382F1A2249CF_X030_S10_L043_B1_T1_P070	0.0573102	0.301124	0.0565459	0	0.0875607	0.108087	0.224776	0	0	0.519467	0.219184	0.0229927	0	0	0.0172164	1.01121	0	0	0	0.571118	0.610558	0.0946931	0.58628	6.20528	2.31196
LUSC_3453F6D2_352F_41E1_8307_382F1A2249CF_X030_S10_L044_B1_T2_P072	0.0711034	0.366746	0.0795412	0.00548385	0.0825797	0.106703	0.279736	0	0	0.561952	0.232934	0.0424955	0	0	0.0269148	1.13682	0.0263831	0	0	0.531018	0.708437	0.0650817	0.661151	6.63288	2.61912
LUSC_3780DC14_9D74_4BE6_9B91_D425244D1653_X028_S09_L116_B1_T1_P065	0.0862119	0.0810496	0.329044	0	0.0886839	0.145497	0	0.100925	0.0266217	0.653988	0.211368	0	0	0	0	0.591249	0.0226858	0.152747	0	1.3237	0.317139	0.187814	0.179939	6.55253	5.819
LUSC_3780DC14_9D74_4BE6_9B91_D425244D1653_X028_S09_L117_B1_T2_P059	0.0972935	0.111686	0.313375	0	0.0898339	0.144933	0	0.126144	0.0663335	0.644796	0.253364	0	0	0	0	0.696325	0.052966	0.139094	0	1.28349	0.258514	0.169999	0.175363	6.72608	6.10552
LUSC_37DBAF18_D34C_40CE_AB6B_F9C136FE6271_X036_S02_L027_B1_T1_P090	0	0.470276	1.65237	0.267858	0.0136851	0.92972	0	0.626858	0	0	0.714673	0	0	0	0.439918	0.591611	0	0	0.858089	0	4.49907	0.477385	0.399933	4.03333	3.14052
LUSC_37DBAF18_D34C_40CE_AB6B_F9C136FE6271_X036_S02_L028_B1_T2_P091	0	0.439323	1.63745	0.23977	0.0387518	0.922928	0	0.674836	0	0	0.709064	0	0	0	0.445808	0.632988	0	0	0.823411	0	4.54661	0.440098	0.364022	3.92177	3.04719
LUSC_3AD1EA06_AA53_4C53_B436_4417FA2B8A0E_X031_S10_L064_B1_T1_P081	0	0.197381	0.121391	0.0478047	0.0375015	0.0945627	0	0.223085	0	0	0.586474	0	0	0	0	1.06547	0	0	0	0	0.740641	0	0.37536	6.31515	4.83376
LUSC_3AD1EA06_AA53_4C53_B436_4417FA2B8A0E_X031_S10_L065_B1_T2_P082	0.0131414	0.354625	0.129003	0.264255	0.187005	0.136578	0	0.354362	0	0	0.78684	0	0	0	0	1.05117	0	0	0	0	1.2655	0	0.323865	6.07705	4.55884
LUSC_3E7D3CAA_ABD3_433A_8A2D_E301AF1AC735_X035_S04_L007_B1_T1_P100	0	1.17264	0.5669	0	0.467034	0	0	0	0	0	0.987144	0	0	0	0	0.826561	0	0	0	0	3.8314	0.298554	1.21161	4.68913	2.80383
LUSC_3E7D3CAA_ABD3_433A_8A2D_E301AF1AC735_X035_S04_L008_B1_T2_P097	0	1.09737	0.574815	0	0.460988	0	0	0	0	0	0.957824	0	0	0	0	0.943351	0	0	0	0	4.22668	0.276032	0.99617	3.45787	2.07737
LUSC_4F3028BD_96C0_4207_B1CC_6EFC91D9125D_X041_S10_L019_B1_T1_P085	0	0.54135	0.930879	0	0.612764	1.26316	0.172911	0.0712084	0	0	0.52835	0	0.104185	0	0	1.27177	0	0	0	0	4.32971	0	0	3.02451	3.20447
LUSC_4F3028BD_96C0_4207_B1CC_6EFC91D9125D_X041_S10_L020_B1_T2_P086	0	0.549803	0.936077	0	0.609847	1.26366	0.153927	0.0324472	0	0	0.536332	0	0.0987955	0	0	1.25947	0	0	0.0162664	0	4.3537	0	0	3.17103	3.23426
LUSC_5AC6ED60_B4C0_42C1_BAB1_A173859818AE_X025_S04_L033_B1_T1_P061	0	0.419235	0.681628	0.0496788	0.716549	0.14192	0.187313	0	0	0	0.690172	0	0	0	0	0.193829	0	0	0.336786	0	3.34722	0	1.04445	4.38603	2.51212
LUSC_5AC6ED60_B4C0_42C1_BAB1_A173859818AE_X025_S04_L034_B1_T2_P066	0	0.366889	0.688112	0.0299774	0.699429	0.159353	0.231101	0	0	0	0.713375	0	0	0	0	0.0447807	0	0	0.41064	0	3.48131	0	1.06385	3.88802	2.23682
LUSC_67CCECB1_91AF_4986_B16B_75803C469F29_X038_S06_L083_B1_T1_P094	0.0873697	0.381525	0	0.0643167	0.143869	0	0	0	0	0.18254	0.214122	0	0	0	0	0.879542	0	0	0	0.190768	0.191357	0	0.566082	7.85443	3.5559
LUSC_67CCECB1_91AF_4986_B16B_75803C469F29_X038_S06_L084_B1_T2_P092	0.0911509	0.341806	0	0.0745729	0.121248	0	0	0	0	0.155432	0.238363	0	0	0	0	0.849247	0	0	0	0.112012	0.218587	0	0.549911	8.02342	3.57236
LUSC_8C8D4BD8_7F67_421F_BAB4_21D157B4F4AA_X032_S08_L084_B1_T1_P073	0	0.737788	0.971666	0.0419477	0.0617134	0.0172229	0	0	0	0	0.447955	0	0	0	0	0.926737	0	0	0	0	2.58123	0	1.02748	6.33324	4.65407
LUSC_8C8D4BD8_7F67_421F_BAB4_21D157B4F4AA_X032_S08_L085_B1_T2_PMRG	0	0.708525	0.969793	0.0670519	0.0254714	0.0628035	0	0	0	0	0.493356	0	0	0	0	0.636922	0	0	0	0	2.52962	0	1.06808	5.94453	4.66042
LUSC_A81EDD99_26C1_4F2D_A67D_86E945AC532B_X037_S05_L057_B1_T1_P087	0	0.746796	1.04114	0	0	0.250752	0	0.00728198	0	0	0.22811	0	0	0	0	1.12562	0.18563	0	0	0	3.26335	0.382953	0.738405	6.11557	2.37959
LUSC_A81EDD99_26C1_4F2D_A67D_86E945AC532B_X037_S05_L058_B1_T2_P097	0	0.728066	1.16251	0	0	0.24004	0	0	0	0	0.231773	0.0482133	0	0	0	1.0091	0.204934	0	0	0	3.4749	0.415648	0.800702	6.08827	2.31034
LUSC_A834F34C_1FA7_45E9_B9A6_F6AC7D663F87_X027_S02_L079_B1_T1_P069	0	1.2014	1.55142	0.0341261	0.143442	0.11304	0	0	0	0	0	0	0	0	0.924599	1.67681	0.233295	0	0	0	4.32807	0.635933	0.579229	3.93841	2.41571
LUSC_A834F34C_1FA7_45E9_B9A6_F6AC7D663F87_X027_S02_L080_B1_T2_P063	0	1.22119	1.54495	0.0301957	0.125161	0.105103	0	0	0	0	0	0	0	0	0.898263	1.62641	0.198452	0	0	0	4.34112	0.628044	0.548918	3.8373	2.4272
LUSC_BC1759C1_171F_4663_83C6_52AC28059A9B_X040_S06_L130_B1_T1_P101	0.0419455	1.07435	0.240829	0.360899	0.578036	0.459107	0.982862	0.0378452	0	0.271698	0.974216	0	0	0	0	0.398006	0.166342	0	0	0	3.44198	0	1.5396	5.0675	0.834653
LUSC_BC1759C1_171F_4663_83C6_52AC28059A9B_X040_S06_L131_B1_T2_P103	0.033678	1.06291	0.246092	0.34722	0.58889	0.457264	0.977971	0.0776551	0	0.299718	0.982156	0	0	0	0	0.405045	0.111486	0	0	0	3.4362	0	1.53603	5.03388	0.891798
LUSC_E6A5E1D5_E23C_4C9E_A4E8_5A399AD0660E_X024_S06_L013_B1_T1_P068	0	0.561538	0.684347	0.477509	0.577428	0.15485	0	0	0	0.450013	0.566055	0	0	0	0.200131	0.626336	0.356684	0.0225346	0.0752083	0.326441	2.65743	0.356756	0.795972	6.28272	3.27061
LUSC_E6A5E1D5_E23C_4C9E_A4E8_5A399AD0660E_X024_S06_L014_B1_T2_P060	0	0.595455	0.6442	0.435148	0.619032	0.161139	0	0.0948574	0	0.51289	0.51799	0	0	0	0.218412	0.632643	0.299068	0.0468201	0.0573939	0.50268	2.59531	0.279708	0.784966	6.371	3.5396
LUSC_E6E5C1B0_56E7_4EF7_A54C_CFFF60873272_X039_S07_L109_B1_T1_P102	0	0.359545	2.38682	0.231603	0.929212	1.3135	0	0	0	0.0414959	0.331292	0.0162871	0	0	0	0.655309	0.178956	0.341589	0.0908886	0	4.54293	0.0556855	0	4.51008	2.57939
LUSC_E6E5C1B0_56E7_4EF7_A54C_CFFF60873272_X039_S07_L110_B1_T2_P098	0	0.335438	2.42279	0.213807	0.919729	1.33353	0	0	0	0.035443	0.319721	0	0	0	0	0.622315	0.178675	0.388856	0.135446	0.00243368	4.68624	0.0593868	0	3.94004	2.19132
LUSC_F57C391B_F43A_4E31_B666_4C2329037C06_X039_S11_L117_B1_T1_PMRG	0	1.08886	1.84691	0.259458	1.77795	0.25479	0.256707	0	0	0	1.12435	0	0.0704241	0	0	1.36461	0	0	0	0	4.61468	0	0	1.61113	2.26435
LUSC_F57C391B_F43A_4E31_B666_4C2329037C06_X039_S11_L118_B1_T2_P098	0	1.10111	1.91121	0.300091	1.86633	0.244377	0.205611	0	0	0	1.14893	0	0.0748103	0	0	1.40971	0	0	0	0	4.52705	0	0	1.96844	2.38941
MESO_1BB791A0_A0DD_407E_9CF7_C1057DAB6589_X032_S05_L078_B1_T1_P082	0	0.439212	0.0246667	0.127257	0.239924	0.0726057	0	0	0	0	0.319084	0	0	0	0	0.823912	0.283099	0	0	0	0.243034	0.577233	0.812802	5.78623	2.14773
MESO_1BB791A0_A0DD_407E_9CF7_C1057DAB6589_X032_S05_L079_B1_T2_P081	0	0.408592	0.0220275	0.11404	0.214472	0.0944183	0	0	0	0	0.342147	0	0	0	0	0.737384	0.232014	0	0	0	0.285598	0.630345	0.784763	5.26614	1.95086
MESO_1C3AE5C2_83C6_49F9_A008_9202D4788E07_X033_S01_L094_B1_T1_P076	0	0.883014	0	0.0231092	0.694927	1.08352	0	0.523362	0.0628815	0	1.3741	0.126742	0	0	0	0.71742	0.863871	0	0	0.297551	0.311115	0.722245	0.329642	3.83046	1.63719
MESO_1C3AE5C2_83C6_49F9_A008_9202D4788E07_X033_S01_L095_B1_T2_P079	0	0.848871	0.00262318	0.0183417	0.674699	1.12737	0	0.455776	0.0532018	0	1.40776	0.106658	0	0	0	0.618491	0.919999	0	0	0.272203	0.317132	0.789663	0.309112	3.76802	1.67919
MESO_2470AFE9_83F2_4F12_BE76_F26F4BA6B974_X035_S01_L001_B1_T1_P100	0.111935	0.992778	0.184289	0	0	0.558627	0	0.447905	0.0579273	0	0.267531	0	0.194925	0	0.315146	1.2839	0.955506	0	0	0.404917	0.959859	0.879225	0	0.000918042	1.55692
MESO_2470AFE9_83F2_4F12_BE76_F26F4BA6B974_X035_S01_L002_B1_T2_P096	0.086119	1.0383	0.187252	0	0.0250395	0.514269	0	0.624255	0.120601	0	0.224813	0	0	0	0.156322	1.44736	0.611258	0	0	0.611921	0.874892	0.817882	0	0	1.27122
MESO_4D0379C7_08E5_4F3D_852A_7F0454C6E192_X030_S11_L045_B1_T1_P074	0	0.136843	0.11886	0.180629	0.092902	0.478242	0	0.193148	0	0	0.154263	0.202925	0	0	0	1.32591	0.634156	0	0	0.497581	0.211941	0.111602	1.61397	4.00326	2.79117
MESO_4D0379C7_08E5_4F3D_852A_7F0454C6E192_X030_S11_L046_B1_T2_P076	0	0.114858	0.10812	0.178169	0.0599202	0.475025	0	0.173662	0	0	0.133138	0.226366	0	0	0	1.33801	0.674567	0	0	0.488573	0.213594	0.114501	1.65066	3.75335	2.51217
MESO_E63A7EB2_8F27_499E_B9BF_92A8400388D6_X039_S01_L097_B1_T1_PMRG	0.0239673	0.106181	0.471371	0.0359733	0	0.103631	0.442277	0	0.133177	0.667766	0.0967477	0.0466079	0	0	0.211432	0.39991	0.432231	0.382064	0	1.99257	0.407363	0.306789	0.00289664	5.91493	4.51909
MESO_E74BDC00_E094_44E8_9F4A_EB4038306740_X036_S10_L043_B1_T1_P096	0	0.762853	1.28249	0.109174	0.0732765	0.754222	0	0.280257	0	0	0.480653	0.369891	0.177701	0	0.292393	1.18695	0.350965	0	0.378991	0	0.383616	1.55812	0	0.172147	5.09887
MESO_E74BDC00_E094_44E8_9F4A_EB4038306740_X036_S10_L044_B1_T2_P092	0	0.806216	1.26763	0.195162	0.170327	0.729362	0	0.40051	0	0	0.457948	0.29366	0.0429208	0	0.27917	1.22187	0.276621	0	0.358695	0	0.327296	1.44944	0	0.702124	5.54556
MESO_F3321D8C_8D46_4877_A9A9_6B4DDA86E2A0_X040_S12_L142_B1_T1_PMRG	0	0.279627	0	0	0	0.157014	0	0.461912	0.0541568	0	0.24621	0	0	0	0	0.266014	0.334343	0	0.0343681	0.0692619	0.361115	1.37793	0.277099	5.14303	1.35458
MESO_F3321D8C_8D46_4877_A9A9_6B4DDA86E2A0_X040_S12_L143_B1_T2_P104	0	0.217537	0	0	0	0.14653	0	0.317951	0.0765148	0	0.242225	0.0360182	0	0	0	0.0978286	0.436972	0	0.180406	0	0.450341	1.48968	0.209786	4.11481	0.430112
PCPG_007124EC_1F9B_4FCB_BC6E_DB8C25FD9146_X033_S03_L098_B1_T1_P073	0.00862844	0.41861	0.0337483	0	0.0262312	0	0	0.218247	0	0	0.425595	0	0.920821	0	0	3.65536	0	0	0	0	0	0.0313404	0.184898	5.8608	3.40346
PCPG_007124EC_1F9B_4FCB_BC6E_DB8C25FD9146_X033_S03_L100_B1_T2_P077	0	0.430145	0.049219	0	0.0632837	0	0	0.188588	0	0	0.428439	0	0.966309	0	0	3.57392	0	0	0	0	0	0.0280901	0.195588	6.533	3.6962
PCPG_172D2D46_36AD_49CF_A4CB_BCE28B8CDA13_X026_S12_L075_B1_T1_P066	0	0.46404	0	0	0.115921	0.54638	0	0.00241002	0	0	0.534098	0.048623	0	0	0	6.78888	0	0	0	0	0	0	1.118	2.95548	2.39925
PCPG_172D2D46_36AD_49CF_A4CB_BCE28B8CDA13_X026_S12_L076_B1_T2_P069	0	0.487492	0	0	0.127364	0.520309	0	0.0677975	0	0	0.523355	0.0042859	0	0	0	6.7043	0	0	0	0	0	0	1.04581	2.90434	2.54266
PCPG_3D543A8C_2366_4C7D_B8C2_2438E7B2A13F_X038_S04_L079_B1_T1_P093	0	0	0.633643	0	0	0	0	0.0798712	0	0	0.472696	0	0.314636	0	0	8.32658	0	0	0.0397976	0	0	0.424205	0	1.40751	1.67293
PCPG_3D543A8C_2366_4C7D_B8C2_2438E7B2A13F_X038_S04_L080_B1_T2_P090	0	0	0.662431	0	0	0	0	0	0	0	0.494944	0	0.359446	0	0	8.28127	0	0	0.0804018	0	0	0.496503	0	1.23374	1.50497
PCPG_6E12D868_CE35_491E_8811_263F1537B7FD_X036_S12_L047_B1_T1_P090	0	1.03209	0.450146	0	0.118331	0	0	0.0522447	0	0	0.502929	0	0.378964	0	0	6.18589	0	0	0	0	0	0.700929	0	2.47994	2.04619
PCPG_6E12D868_CE35_491E_8811_263F1537B7FD_X036_S12_L048_B1_T2_P091	0.00149963	1.02229	0.430676	0	0.105844	0	0	0.0917372	0	0	0.515437	0	0.340402	0	0	6.21111	0	0	0	0	0	0.698631	0	2.35211	2.19127
PCPG_76EE6592_FC58_4EBA_8E1E_6B5B937A4D9B_X029_S01_L001_B1_T1_P078	0	0.981327	0.622094	0.184219	0	0	0	0.22022	0	0	0.770365	0	0	0	0	6.35622	0	0	0	0	0	0.571744	0.0275423	3.116	3.23578
PCPG_76EE6592_FC58_4EBA_8E1E_6B5B937A4D9B_X029_S01_L002_B1_T2_P074	0	0.965401	0.615054	0.188967	0	0	0	0.2399	0	0	0.771995	0	0	0	0	6.34941	0	0	0	0	0	0.521138	0.0646362	3.24955	3.13337
PCPG_7C5C19DE_54FA_4DE8_B87F_7694F5B50F41_X037_S03_L053_B1_T1_PMRG	0.0304301	0.852668	1.1644	0	0	0	0	0	0	0	1.26387	0	0.369179	0	0	4.78813	0	0	0	0	0.121816	0.410149	0	2.61096	3.21638
PCPG_7C5C19DE_54FA_4DE8_B87F_7694F5B50F41_X037_S03_L054_B1_T2_PMRG	0.0113855	0.845152	1.20416	0	0	0	0	0	0	0	1.30925	0	0.473314	0	0	4.76623	0	0	0	0	0.103002	0.418837	0	3.07689	3.10433
PCPG_BC53E760_C528_4E00_95C4_B58EC4745512_X040_S08_L134_B1_T1_P103	0.147132	0.855208	0.317994	0.048183	0	0	0.0331701	0	0	0	0.620062	0	0.592464	0	0	6.25441	0	0	0	0	0	0.15416	0.0453098	1.80881	1.93018
PCPG_BC53E760_C528_4E00_95C4_B58EC4745512_X040_S08_L135_B1_T2_P104	0.114517	0.867466	0.373881	0.0603534	0	0	0	0	0	0	0.607963	0	0.635705	0	0	6.44605	0	0	0	0	0	0.0550945	0	3.08243	2.26448
PCPG_BF252877_E0B6_4B37_B080_3F4C0BCBDFF6_X028_S03_L105_B1_T1_P063	0	0.621091	0.416916	0.647394	0.645107	0	0.338682	0.00102851	0	0	0.677373	0	0.574259	0	0	2.51214	0	0	0	0	0	0	0.0951804	5.1623	2.20549
PCPG_BF252877_E0B6_4B37_B080_3F4C0BCBDFF6_X028_S03_L106_B1_T2_P062	0.00843326	0.710875	0.426777	0.672979	0.720259	0	0.350782	0.172045	0	0	0.639904	0	0.376605	0	0	2.51173	0	0	0	0.00899966	0	0	0.0734163	5.69894	2.90454
PCPG_F29BD6FA_566B_4459_97F8_9C4BDEABEC3E_X032_S10_L088_B1_T1_P105	0	0.852769	0.0895239	0	0.095106	0	0	0.170334	0	0	0.216044	0	0	0	0	6.05204	0	0	0	0.0894094	0	0.283211	0.139976	0	0
PCPG_F29BD6FA_566B_4459_97F8_9C4BDEABEC3E_X032_S10_L089_B1_T2_P082	0	1.08753	0.251756	0.0020071	0	0	0	0	0	0	0.39379	0	0.1432	0	0	6.86165	0	0	0	0	0	0.294301	0.308335	3.17976	0.759715
PRAD_178E3984_9A7E_4683_8F3E_AB3814DD4880_X026_S10_L071_B1_T1_P064	0	0.503356	0.0847554	0	0	0	4.50212	0	0	0	0.0496802	0.0344674	0.280998	0	0	0.993694	0.0643443	0	0	0	0.291703	0	0.557017	5.51	1.96187
PRAD_178E3984_9A7E_4683_8F3E_AB3814DD4880_X026_S10_L072_B1_T2_P066	0	0.482592	0.0881799	0	0	0	4.54464	0	0	0	0.0525653	0.0256352	0.277169	0	0	0.888325	0.0294547	0	0	0	0.295208	0.0086245	0.508584	4.86789	1.78784
PRAD_1D2771DB_CB6D_4012_BABC_5962CBDB2278_X040_S09_L136_B1_T1_P105	0	0.754746	0.797203	0	0.16327	0	3.9858	0.296298	0	0	0.389263	0	0.235416	0	0	0	0	0	0	0	0	0.643022	0.867129	5.08772	4.52353
PRAD_1D2771DB_CB6D_4012_BABC_5962CBDB2278_X040_S09_L137_B1_T2_P103	0	0.743577	0.761598	0	0.128105	0	3.98684	0.323574	0	0	0.389697	0	0.213476	0	0	0	0	0	0	0	0	0.614106	0.859427	4.93503	4.44616
PRAD_1FB2E3C9_F5E7_4164_BB70_2272B373473A_X037_S12_L071_B1_T1_P097	0	0.3027	0.884425	0	0	0.887433	5.25392	0	0	0	1.38653	0	0	0	0	0.46798	0	0	0	0	0	0	1.21442	0	4.92207
PRAD_1FB2E3C9_F5E7_4164_BB70_2272B373473A_X037_S12_L072_B1_T2_P090	0	0.510999	0.931759	0.0632624	0	0.819325	4.81562	0	0	0	1.35279	0	0	0	0	0.896239	0	0	0	0.0206651	0	0	1.15606	0.949552	6.29858
PRAD_24ED77D1_86DE_4B0A_A993_33D647818D84_X032_S04_L076_B1_T1_P083	0	0.595686	0.899125	0.500995	0.0675387	0.00665795	4.35551	0.0243826	0.228086	0	0.675557	0	0	0	0	0.74403	0	0	0	0.307079	0	0.0397609	0	1.57237	6.71669
PRAD_24ED77D1_86DE_4B0A_A993_33D647818D84_X032_S04_L077_B1_T2_P081	0	0.625856	1.03451	0.486705	0.0167602	0.00112187	5.05684	0	0.0843419	0	0.778601	0	0	0	0	0.637869	0	0	0	0.237839	0	0.247314	0	0.615746	6.12252
PRAD_26CBC4A0_77A9_4574_9D1E_10315A31BED7_X029_S07_L013_B1_T1_P076	0	0.643511	0.523365	0	0	0	4.79519	0.16257	0	0	0.780719	0	0	0	0	1.13455	0	0	0	0	0	0	0.124385	3.89958	5.41043
PRAD_26CBC4A0_77A9_4574_9D1E_10315A31BED7_X029_S07_L014_B1_T2_P073	0	0.674466	0.4799	0	0	0	4.75926	0.158815	0	0	0.755164	0	0	0	0	1.09196	0	0	0	0	0	0	0.102547	3.87866	5.52544
PRAD_39BCC794_CD38_4D22_8DC8_EF19373B53A3_X034_S06_L127_B1_T1_P075	0	0.519491	0	0	0	0	5.49064	0	0	0	0.403407	0.216937	0.0201975	0	0	0.779734	0	0	0	0	0	0	0.576686	5.07733	0.64869
PRAD_39BCC794_CD38_4D22_8DC8_EF19373B53A3_X034_S06_L128_B1_T2_P072	0	0.524297	0	0	0	0	5.5055	0	0	0	0.389978	0.212755	0	0	0	0.823171	0	0	0	0	0	0	0.60548	5.22452	0.700373
PRAD_3C129F3A_8168_47D9_8D38_8959B788B123_X034_S03_L122_B1_T1_P083	0	0.512224	0.0312934	0	0	0	5.65767	0	0	0	0	0.0947872	0.21092	0	0	1.06324	0	0	0	0	0	0	0.733333	6.68462	2.27485
PRAD_3C129F3A_8168_47D9_8D38_8959B788B123_X034_S03_L123_B1_T2_P076	0	0.453945	0.0320016	0	0	0	5.76258	0	0	0	0	0.0863467	0.245086	0	0	0.96747	0	0	0	0	0	0	0.714828	6.34802	2.09381
PRAD_49BC4035_EB29_4AFE_838F_271AC1B3D2BC_X042_S01_L024_B1_T1_P084	0	0.566317	0	0	0	0	5.5958	0	0	0	0	0.00346654	0	0	0	0.914379	0	0	0	0	0.0803258	0	0.733343	5.30821	1.63018
PRAD_49BC4035_EB29_4AFE_838F_271AC1B3D2BC_X042_S01_L025_B1_T2_P086	0	0.571154	0	0	0	0	5.58683	0	0	0	0	0.0233235	0.00426614	0	0	0.98279	0.0378967	0	0	0	0.0634696	0	0.756574	5.53939	1.71558
PRAD_4B159A90_F1FF_4FC4_8271_5AF6072F7EE4_X029_S12_L023_B1_T1_P078	0	0.815229	0.554088	0	0	0	4.23585	0.0250942	0	0	0.248023	0	0	0	0	0.677624	0	0	0	0.34006	0	0	0.583774	3.65892	4.48422
PRAD_4B159A90_F1FF_4FC4_8271_5AF6072F7EE4_X029_S12_L024_B1_T2_P073	0	0.789366	0.537457	0	0	0	4.33314	0.0864817	0	0	0.226105	0	0	0	0	0.648394	0	0	0	0.404008	0	0	0.598054	3.48266	4.52272
PRAD_4EB4F860_74BC_4A05_95A9_F97827BDA17C_X041_S03_L005_B1_T1_P085	0.0846221	0.923962	0.354897	0.298328	0	0.206869	5.28062	0	0	0	0.516787	0	0	0	0	0.225004	0	0.25086	0	0	0	0.0255206	0.546274	3.70223	1.61522
PRAD_4EB4F860_74BC_4A05_95A9_F97827BDA17C_X041_S03_L006_B1_T2_P086	0.0657995	0.940305	0.352848	0.298127	0	0.165005	5.27005	0	0	0	0.492599	0	0	0	0	0.258663	0	0.256194	0	0	0	0.0248834	0.587191	3.87806	1.69427
PRAD_53DF2155_A6B0_46AC_A21B_288784A53914_X038_S01_L073_B1_T1_P097	0.0442992	0.465168	0.0274124	0	0	0	3.8054	0	0	0	0	0.308193	0.0247149	0.00316763	0.399285	1.09603	0.426012	0	0	0.0895689	0.270621	0	0.561725	6.45256	1.70105
PRAD_53DF2155_A6B0_46AC_A21B_288784A53914_X038_S01_L074_B1_T2_P095	0.0583838	0.542853	0.0427414	0.00593718	0.0294874	0	3.59232	0	0	0	0	0.25198	0	0	0.346887	1.16286	0.252374	0.0618369	0	0.346087	0.178548	0	0.65032	6.6248	1.95525
PRAD_61B4E703_CEB4_4117_9977_134941FD583F_X025_S08_L041_B1_T1_P067	0	0.578768	0	0	0	0	6.0584	0	0	0	0	0	0	0	0	0.724059	0	0	0	0	0	0	0.579608	5.7819	1.5857
PRAD_61B4E703_CEB4_4117_9977_134941FD583F_X025_S08_L042_B1_T2_P065	0	0.582483	0	0	0	0	5.99456	0	0	0	0	0	0	0	0	0.686186	0	0	0	0	0	0	0.587755	5.69543	1.4191
PRAD_6FF51A3D_B6AE_46F8_9A71_15AE21CF8C31_X031_S02_L050_B1_T1_P074	0	0.617706	0.0489821	0	0	0	5.2507	0.0563619	0	0	0.00670691	0	0.299813	0	0	1.13485	0	0	0	0	0	0	0.782014	5.10564	2.21193
PRAD_6FF51A3D_B6AE_46F8_9A71_15AE21CF8C31_X031_S02_L051_B1_T2_P073	0	0.600666	0.0452914	0	0	0	5.30889	0.0342499	0	0	0.00166086	0	0.301544	0	0	1.08625	0	0	0	0	0	0	0.78814	5.06455	2.17265
PRAD_7CE08E8F_38F0_4FE5_9446_865E105997E1_X036_S07_L037_B1_T1_P098	0	0.438167	0.102588	0	0	0	4.88927	0	0	0	0	0.292545	0.0273018	0.0517156	0.189049	0.846472	0.227076	0	0	0	0.303282	0.0492087	0.611016	5.57979	1.26869
PRAD_7CE08E8F_38F0_4FE5_9446_865E105997E1_X036_S07_L038_B1_T2_P092	0	0.535242	0.0923265	0	0	0	4.65209	0	0	0.147525	0	0.191211	0	0.00237633	0.118255	0.991342	0.130126	0.116024	0	0	0.239358	0	0.681086	5.99564	1.59943
PRAD_8D256ADA_92B7_437E_8D09_4791A113D7C1_X024_S03_L007_B1_T1_P061	0	0.319974	0.0506673	0	0.0396784	0	2.90888	0.146458	0	0	0.012543	0	0	0.0648065	0.198681	0.690065	0	0.11952	0.173453	0.54802	0.657988	0.0721389	0.42875	5.3573	1.98185
PRAD_8D256ADA_92B7_437E_8D09_4791A113D7C1_X024_S03_L008_B1_T2_P069	0.000491921	0.200951	0.0227318	0	0.0219572	0.00631233	2.97478	0.0864093	0	0	0	0	0	0.216676	0.2501	0.520981	0	0.186032	0.231033	0.74751	0.775316	0.231326	0.435565	2.76791	0.46857
PRAD_90DF4FA1_85C0_4320_ADC5_9AFBAB6992D5_X038_S12_L095_B1_T1_P092	0	0.199448	0.114239	0	0.0558432	0	3.20185	0.311386	0	0.182107	0	0	0	0.189902	0.0416919	0.676832	0	0.366194	0	0.99163	0.510431	0	0.290199	5.36579	3.14992
PRAD_90DF4FA1_85C0_4320_ADC5_9AFBAB6992D5_X038_S12_L096_B1_T2_P093	0.00517591	0.185212	0.0883371	0	0.108593	0	3.13437	0.43734	0	0.32122	0	0	0	0.234505	0.0890093	0.679953	0	0.52999	0	1.35185	0.577974	0	0.340951	3.34356	2.23611
PRAD_A46AA022_8396_4DBE_9DB0_EF5D4D13EBFB_X040_S10_L138_B1_T1_P103	0	0.774279	0.886653	0	0.0996377	0	4.19976	0.198674	0	0	0.0281005	0	0	0	0	1.95422	0	0	0	0	0	0.153947	0.661975	2.89917	5.90396
PRAD_A46AA022_8396_4DBE_9DB0_EF5D4D13EBFB_X040_S10_L139_B1_T2_P104	0	0.799101	0.903857	0	0.100018	0	4.1734	0.14223	0	0	0.0112537	0	0.0220718	0	0	2.0294	0	0	0	0	0	0.180375	0.67439	3.0105	6.00733
PRAD_B06E11EC_7D3E_4BFC_9D3F_33877A4D9E66_X028_S10_L118_B1_T1_P062	0	0.457251	0.0992439	0	0.0799538	0	3.88451	0.183072	0	0	0	0	0	0.248436	0	0.713901	0	0.068015	0	0.578589	0.175979	0	0.341456	3.8012	2.60433
PRAD_B06E11EC_7D3E_4BFC_9D3F_33877A4D9E66_X028_S10_L119_B1_T2_P060	0	0.500283	0.145591	0	0.0745863	0	3.71564	0.125834	0	0	0.037555	0	0	0.157597	0	0.813135	0	0	0	0.144123	0.0749482	0	0.394483	6.44283	3.77277
PRAD_BDFE10D1_4C84_446B_B962_20985B57AE5D_X033_S11_L114_B1_T1_P079	0	0	0.106145	0.0120653	0	0.062379	1.72956	0	0	0.0478883	0	0	0	0.376346	1.1057	0.40611	0.178626	0.652096	0.0512735	0.940712	1.25747	0.0693818	0.0198989	6.84443	3.17037
PRAD_BDFE10D1_4C84_446B_B962_20985B57AE5D_X033_S11_L115_B1_T2_P073	0	0	0.098869	0	0	0.026802	1.64975	0	0	0.154782	0	0	0	0.392313	1.12705	0.57142	0.0218565	0.673033	0.0245832	0.961386	1.31432	0	0	7.40083	3.25822
PRAD_C276D64C_147B_4F15_A27E_A8068FB06146_X025_S09_L043_B1_T1_P068	0	0.869921	1.09038	0	0.166388	0	3.90793	0	0	0	0.583492	0	0	0.000726695	0	0.344561	0	0	0.0284948	0	0	0	0.583295	4.51199	2.54126
PRAD_C276D64C_147B_4F15_A27E_A8068FB06146_X025_S09_L044_B1_T2_P066	0	0.859845	1.13359	0	0.151361	0	3.9613	0	0	0	0.623276	0	0	0.00166428	0	0.301273	0	0	0.0287239	0	0	0	0.606394	4.38447	2.42331
PRAD_C28DF709_212E_4835_AD1E_234A05480083_X035_S08_L015_B1_T1_P091	0	1.13932	0.455043	0	0.0898439	0	4.07232	0	0	0	0.284009	0	0	0.25487	0	0.419325	0	0.0797682	0	0.287412	0.112812	0	0.374544	5.42032	2.86149
PRAD_C28DF709_212E_4835_AD1E_234A05480083_X035_S08_L016_B1_T2_P094	0	1.15528	0.418992	0	0.107861	0	4.11052	0.00792229	0	0	0.257311	0	0	0.320866	0	0.425178	0	0.0879607	0	0.36408	0.110568	0	0.400543	5.09073	2.58909
PRAD_C4C5514D_2C9F_412B_AB0F_7286EA248D0A_X030_S07_L037_B1_T1_P073	0	0.4728	0.139817	0	0	0	4.75089	0.0530841	0	0	0.00552124	0	0.112762	0	0	1.10917	0.070635	0	0	0.0246482	0.285692	0	0.45442	5.53896	2.83322
PRAD_C4C5514D_2C9F_412B_AB0F_7286EA248D0A_X030_S07_L038_B1_T2_P072	0	0.478133	0.137555	0	0	0	4.73115	0.0566842	0	0	0.00946074	0	0.120176	0	0	1.17264	0.0413084	0	0	0.00672551	0.313036	0	0.472957	5.54469	2.81462
PRAD_C52513D1_8E67_419B_BC8F_D719459735F9_X030_S08_L039_B1_T1_P079	0.132016	0.0154535	0.339658	0	0	0.0691278	2.11198	0.0613489	0	0	0.13625	0	0	0.274844	0.116176	0.829713	0	0.480901	0.0823714	0.700712	0.530637	0.00780007	0.0372159	4.52344	4.30319
PRAD_C52513D1_8E67_419B_BC8F_D719459735F9_X030_S08_L040_B1_T2_P080	0.12845	0.0463607	0.332984	0	0	0.0908648	2.11608	0.0886843	0	0	0.154226	0	0	0.254738	0.109297	0.850715	0	0.496987	0.0807092	0.766204	0.502289	0	0.0467339	4.50912	4.44862
PRAD_F160CE71_20EB_48FB_B28D_C7BA4E926F0B_X039_S06_L107_B1_T1_P096	0.0737693	0.327531	0.183387	0	0	0	2.18643	0	0.119227	0	0	0	0	0.348524	0	0.779266	0.342642	0	0	1.26493	0	0.0395487	0.261175	6.10844	3.43541
PRAD_F160CE71_20EB_48FB_B28D_C7BA4E926F0B_X039_S06_L108_B1_T2_P097	0.0765541	0.334354	0.226681	0	0	0	2.2427	0	0.0691734	0	0	0	0	0.353846	0	0.704893	0.479357	0	0	1.15138	0	0.0677422	0.168821	6.51261	3.75225
PRAD_FE4D9D9C_7794_4E71_B168_469AE41B08E6_X033_S09_L110_B1_T1_P080	0	0.793448	0.163613	0.123182	0.0150604	0	4.63957	0	0	0	0.155397	0	0	0	0	0.291179	0	0	0	0	0	0	0.919603	5.45422	2.76308
PRAD_FE4D9D9C_7794_4E71_B168_469AE41B08E6_X033_S09_L111_B1_T2_P079	0	0.785109	0.165092	0.108027	0	0	4.59959	0	0	0	0.153605	0	0	0	0	0.313886	0	0	0	0	0	0	0.962294	6.50437	3.09912
PRAD_FFB6C615_9A10_4E15_A662_EE808FDE451E_X031_S12_L068_B1_T1_P075	0.0334428	0.277125	0.019127	0	0	0	3.46062	0	0	0	0	0.111701	0	0.173955	0.481528	0.54152	0.0933625	0.315404	0.0629884	0.549026	0.527041	0	0.378297	5.84689	1.81229
PRAD_FFB6C615_9A10_4E15_A662_EE808FDE451E_X031_S12_L069_B1_T2_P071	0.0135604	0.276884	0.0369045	0	0	0	3.40469	0	0	0	0	0.133101	0	0.16999	0.486939	0.577774	0.161518	0.299064	0.0704473	0.493093	0.487103	0	0.367006	6.30385	2.01636
SKCM_0852FA43_7577_4456_8033_9A9156A7B258_X032_S12_L092_B1_T1_P070	0	1.05456	0.838667	2.65464	0	0.655752	0	3.71032	0	0	0	0	0	0	0	1.36698	0.371102	0	0	0	0	0	0	3.20827	1.70483
SKCM_0852FA43_7577_4456_8033_9A9156A7B258_X032_S12_L093_B1_T2_P083	0	1.11176	0.762316	2.55702	0.0211573	0.602039	0	3.73722	0	0	0	0	0	0	0	1.50894	0.300016	0	0	0	0	0	0	3.60122	2.15907
SKCM_211D9CF4_3348_4DCD_8A01_6827435DDB3D_X029_S10_L019_B1_T1_P072	0	0.150737	0	0	0.525144	0	0	3.35903	0	0	0.780636	0	0.304956	0	0	0.583623	0	0	0	0	0	0.156686	0.804881	4.78687	2.7264
SKCM_211D9CF4_3348_4DCD_8A01_6827435DDB3D_X029_S10_L020_B1_T2_P077	0	0.154398	0	0	0.545921	0	0	3.34016	0	0	0.799211	0	0.31283	0	0	0.596972	0	0	0	0	0	0.168634	0.76561	4.99245	2.90359
SKCM_398F831B_A6C7_40D9_9EC4_16CECA35AEA2_X039_S02_L099_B1_T1_P088	0	0.343718	1.02834	0.0842628	0	0.134266	0	3.16211	0	0	1.17028	0	0.1686	0	0	0.757173	0	0	0	0	0	0.764341	0.946106	4.99284	3.76447
SKCM_398F831B_A6C7_40D9_9EC4_16CECA35AEA2_X039_S02_L100_B1_T2_P089	0	0.21276	0.993098	0	0	0.152196	0	3.41138	0	0	1.09506	0	0	0	0	0.619321	0	0	0	0	0	0.76562	0.796971	3.76721	3.10159
SKCM_4EDE1486_22DD_4DB9_8CB1_B4A058E459D1_X035_S10_L019_B1_T1_P095	0.00401079	0.222092	0	0	0.126115	0.0513151	0.520175	0.576824	0	0	0.150886	0	0.629013	0.0874254	0	0.816887	0	0	0.246291	0.35091	0.374055	0.397985	0.775461	5.10483	1.7476
SKCM_79ECCC2A_6352_43BB_AF79_FABC426586EB_X040_S05_L129_B1_T1_P101	0	0.0963679	0	0	0	0.189842	0.125744	0.473679	0.309658	0	0.312313	0	1.45202	0	0	0.466431	0.22793	0	0	0.0311279	0.0726649	0.64796	0.914254	1.9335	0.354158
SKCM_8F708E04_2936_4E85_85C2_D1431003898B_X025_S11_L047_B1_T1_P062	0	0.676418	0.189877	0.860334	0.203158	0	0	3.04553	0	0	0.710073	0	0	0	0	0.967686	0	0	0	0	0	0	1.06066	3.17448	2.19247
SKCM_8F708E04_2936_4E85_85C2_D1431003898B_X025_S11_L048_B1_T2_P065	0	0.64387	0.125834	0.801889	0.231266	0	0	3.15464	0	0	0.644981	0	0	0	0	0.778837	0	0	0	0	0	0	1.03696	1.69749	1.31523
SKCM_ADDDF130_3C88_413F_9C74_2EA68EA26E0C_X030_S05_L033_B1_T1_P075	0	0.192288	0	0.177078	0.0152552	0	0	3.03712	0	0	0.184333	0	0.0204298	0	0	1.50085	0.00996277	0	0	0	0	0	0.800737	5.32819	1.64176
SKCM_ADDDF130_3C88_413F_9C74_2EA68EA26E0C_X030_S05_L034_B1_T2_P077	0	0.235653	0	0.177697	0.00756828	0	0	3.06514	0	0	0.184125	0	0	0	0	1.46031	0	0	0	0	0	0	0.711801	5.46255	1.83025
SKCM_E6A09E0C_BC0B_4F10_92FA_5B6826A4F336_X024_S11_L023_B1_T1_P060	0	0.317104	0.294806	0	0	0	0	4.59796	0	0	0.851324	0	0	0	0	1.45376	0	0	0	0	0	0	0.837473	3.23891	1.6235
SKCM_E6A09E0C_BC0B_4F10_92FA_5B6826A4F336_X024_S11_L024_B1_T2_P061	0	0.323721	0.284774	0	0	0	0	4.60971	0	0	0.835292	0	0	0	0	1.46115	0	0	0	0	0	0	0.830531	3.27719	1.63661
SKCM_F05B8E69_5AD9_4FCF_8980_1307F35BD173_X026_S09_L069_B1_T1_P062	0	0.326001	0	0	0	0.621991	0	2.97231	0	0	2.34322	0	0.83416	0	0	0.965622	0	0	0	0	0	0.452258	1.11424	2.77053	1.80379
SKCM_F05B8E69_5AD9_4FCF_8980_1307F35BD173_X026_S09_L070_B1_T2_PMRG	0	0.332137	0	0	0.0460894	0.622598	0	3.2058	0	0	2.21715	0	0.607755	0	0	0.865104	0	0	0	0	0	0.506006	1.10691	0.814961	0.960129
SKCM_F15664E6_AE19_4B59_971A_8FC8E05CF921_X037_S11_L069_B1_T1_P106	0	0.433163	0.443253	0.245728	0.0564754	0.255088	0	2.68497	0	0	0.534596	0.0493538	0.342949	0	0	0.173471	0	0	0	0	0.641404	0	1.43282	2.74293	3.44578
SKCM_F15664E6_AE19_4B59_971A_8FC8E05CF921_X037_S11_L070_B1_T2_P094	0	0.426364	0.447625	0.224769	0.0694666	0.284022	0	2.78726	0	0	0.505295	0	0.258093	0	0	0.194245	0	0	0	0	0.653378	0	1.39972	2.2254	3.30952
SKCM_F318F3E5_E6BE_4CBB_977A_ABE202DCE9EA_X033_S10_L112_B1_T1_P078	0	1.92442	1.00634	0	0	0.443188	0	3.13121	0	0	0.980811	0	0.151395	0	0	0.298823	0	0	0	0	0	1.57609	0.136065	4.77323	2.60922
SKCM_F318F3E5_E6BE_4CBB_977A_ABE202DCE9EA_X033_S10_L113_B1_T2_P074	0	1.93808	1.00234	0	0	0.427149	0	3.27795	0	0	0.963988	0	0.110407	0	0	0.346397	0	0	0	0	0	1.49934	0.130375	5.09344	2.64825
SKCM_FDA487D2_5293_4315_9212_3836856CCFFB_X041_S04_L007_B1_T1_P084	0	2.26258	1.03931	0	0	0.26103	0	4.10406	0	0	0.528101	0	0.0457293	0	0	1.71805	0.466007	0	0	0	0	0.350909	0.294746	3.458	1.41316
SKCM_FDA487D2_5293_4315_9212_3836856CCFFB_X041_S04_L008_B1_T2_P085	0	2.23239	1.04898	0	0	0.280574	0	4.17844	0	0	0.494383	0	0.00678912	0	0	1.72291	0.385917	0	0	0	0	0.363034	0.270153	3.07329	1.36504
SKCM_FE986D7E_FB8B_4B58_A50C_CAED05FFCAA5_X038_S10_L091_B1_T1_P097	0	1.08642	0	0	0	0.268749	0	2.36136	0	0	0	0	0.481865	0	0	0.961987	0	0	0	0	0	0	0.404282	5.31996	3.01538
SKCM_FE986D7E_FB8B_4B58_A50C_CAED05FFCAA5_X038_S10_L092_B1_T2_P095	0	1.09993	0	0	0.078956	0.18602	0	2.65641	0	0	0	0	0.0851793	0	0	1.07938	0	0	0	0	0	0	0.478384	5.02831	2.97534
STAD_00DFAA4D_DE64_4476_9546_18E728653046_X029_S06_L011_B1_T1_P072	0	0.448867	0.923385	0.047069	0.759133	0.430916	0	0	0.305014	0	1.45494	0	0	0	0	1.52147	0.0362601	3.08062	0	0	0	0.301757	1.16531	5.4163	1.65764
STAD_00DFAA4D_DE64_4476_9546_18E728653046_X029_S06_L012_B1_T2_P077	0	0.41931	0.945707	0.0462867	0.742413	0.443028	0	0	0.305931	0	1.44749	0	0	0	0	1.51416	0.0644925	3.02424	0	0	0	0.327817	1.12936	5.50884	1.78591
STAD_0215A386_9440_452B_9832_B64A80AA8898_X030_S04_L031_B1_T1_P080	0.0271331	0.0835015	0.223434	0.0906511	0	0	0.268441	0	0	0.0981834	0.07627	0.702372	0	0	0.408494	1.07141	0	2.02061	0	0	0.717165	0.00761852	0.16819	6.5202	1.97699
STAD_0215A386_9440_452B_9832_B64A80AA8898_X030_S04_L032_B1_T2_P081	0.0296155	0.042831	0.242841	0.0511648	0	0	0.218181	0	0	0.113447	0.0712188	0.718021	0	0	0.43292	1.0335	0	2.05184	0	0	0.717294	0.0149689	0.140716	6.47018	1.88008
STAD_074F7FDD_B91D_4302_8248_B3FAA12A2451_X031_S11_L066_B1_T1_P076	0.122787	0.522747	0.41212	0.251476	0	0.0189079	0.088188	0.106711	0.0149543	0	0.389709	0.35196	0	0	0.179294	0.845523	0	1.82582	0	0	0.343207	0	0.161986	5.607	4.08965
STAD_074F7FDD_B91D_4302_8248_B3FAA12A2451_X031_S11_L067_B1_T2_P071	0.132895	0.487932	0.426019	0.250168	0	0.0503955	0.0626475	0.0764543	0	0	0.376072	0.343315	0	0	0.203241	0.831855	0	1.87979	0	0.0533396	0.352977	0	0.143423	5.38675	4.14582
STAD_1648A422_0188_460C_B462_BEA69640D682_X025_S07_L039_B1_T1_P065	2.1892	0.359999	0.337002	0.0480346	0.109663	0.214435	0	0	0	0	0.472157	0.285377	0	0	0	1.16239	0	1.2445	0	0	0	0	0.205381	4.97604	4.60434
STAD_1648A422_0188_460C_B462_BEA69640D682_X025_S07_L040_B1_T2_P068	2.2253	0.336047	0.326256	0.0313385	0.0562538	0.204846	0	0	0	0	0.46691	0.319447	0	0	0	1.19387	0	1.15596	0	0	0.00424013	0	0.187603	5.09069	4.58002
STAD_2A8C4C35_D8EA_4423_9ECA_D0612BC1C647_X036_S11_L045_B1_T1_P092	0.098347	0.181924	0.23768	0.103356	0.0966295	0	1.08331	0	0	0.0199666	0.0350627	0.451714	0	0	0.207521	0.102781	0	2.02479	0	0.209124	0.0665754	0	0.245419	7.56394	3.5773
STAD_2A8C4C35_D8EA_4423_9ECA_D0612BC1C647_X036_S11_L046_B1_T2_P099	0.0908964	0.131163	0.220084	0.082279	0	0	1.17701	0	0	0	0.059758	0.595292	0	0	0.306166	0.0221578	0.188875	1.83664	0	0	0.160343	0	0.182039	8.13624	3.5011
STAD_2C565D47_79DA_4384_81CE_545B01C56A16_X038_S08_L087_B1_T1_P095	0.0627884	0.531589	0.401351	0.144317	0	0.911699	0.0717503	0.122665	0	0	0.908405	0.52617	0	0	0	0.502659	0	2.17945	0	0.0482438	0	0	0.186855	6.12302	3.7346
STAD_2C565D47_79DA_4384_81CE_545B01C56A16_X038_S08_L088_B1_T2_P096	0.050952	0.469442	0.468456	0.0472529	0	1.03069	0.143923	0	0	0	1.04153	0.610061	0	0	0	0.585725	0.00951686	2.11844	0	0	0	0	0.30508	5.6993	3.30878
STAD_2DE93632_B991_41E8_905F_E901C64949A4_X026_S07_L065_B1_T1_P067	0.127852	0	1.43772	0	0.277191	0.0511262	0	0	0	0.350982	0.631191	0.480524	0	0	0.411625	0	0	2.75122	0	0	0.461784	0.0147844	0	6.374	3.73249
STAD_2DE93632_B991_41E8_905F_E901C64949A4_X026_S07_L066_B1_T2_P068	0.127909	0	1.42652	0	0.28969	0.0738492	0	0	0	0.368724	0.635915	0.500532	0	0	0.352385	0	0	2.6791	0	0	0.445011	0.00662313	0	6.56411	3.72524
STAD_3391F99D_E7C9_4AE9_B5F9_2701555DC3A4_X024_S08_L017_B1_T1_P059	0	0.275845	1.3513	2.74923	0.250438	0.839457	0	0	0	0.0685722	0	5.30572	0	0	0	0.0023284	0.37938	2.30128	0	0	1.6862	0.464857	0	2.31834	1.46044
STAD_3391F99D_E7C9_4AE9_B5F9_2701555DC3A4_X024_S08_L018_B1_T2_P062	0	0.281586	1.36824	2.75666	0.270699	0.834655	0	0	0	0.0574609	0	5.34328	0	0	0	0.00662862	0.373545	2.28107	0	0	1.68445	0.450756	0	2.14427	1.42343
STAD_78ACDA82_EAB2_4188_9631_A23425981D92_X028_S05_L109_B1_T1_P068	0	0	0.26852	0	0	0.328095	0	0.551034	0.0384938	0.215325	0.0358999	0.512713	0	0.152104	0.830006	0.323094	0.739568	1.19948	0.0575268	0.500049	1.06478	0.427408	0.247741	5.49205	2.0526
STAD_78ACDA82_EAB2_4188_9631_A23425981D92_X028_S05_L110_B1_T2_P061	0	0	0.233773	0	0	0.284426	0	0.667938	0.0736601	0.280722	0.0259201	0.515688	0	0.0900073	0.760378	0.568283	0.68589	1.16643	0.00501671	0.515145	0.974112	0.309444	0.302505	6.53656	2.65787
STAD_8246817A_8A76_4010_AFE7_991C772B2B77_X039_S10_L115_B1_T1_P101	0.19039	0.0693987	0.130319	0.0227162	0	0	1.0875	0	0	0	0.0293906	0.363436	0	0	0.359497	0	0	2.70877	0	0	0.318483	0	0	5.45773	2.49986
STAD_8246817A_8A76_4010_AFE7_991C772B2B77_X039_S10_L116_B1_T2_P099	0.139255	0.0964555	0.162541	0.0175028	0	0	1.04069	0	0	0	0.00459817	0.445879	0	0	0.29158	0	0	2.65697	0	0	0.292461	0	0	6.3838	2.75224
STAD_91C7155F_8187_4688_BEAB_C4179C786667_X029_S08_L015_B1_T1_P081	1.90661	0.176011	0.335479	0.142254	0	0.780187	0	0	0	0	0.843512	0.566046	0	0	0	0.07327	0	2.21875	0	0	0	0.0981657	0.268796	5.64694	3.54732
STAD_91C7155F_8187_4688_BEAB_C4179C786667_X029_S08_L016_B1_T2_P074	1.82917	0.274221	0.30397	0.196842	0.0731528	0.725863	0	0	0	0	0.78002	0.513804	0	0	0	0.148799	0	2.25895	0	0	0	0.0877598	0.222334	5.79593	3.73309
STAD_96AC922D_69D3_4297_BCF5_7B37B160078B_X035_S12_L023_B1_T1_P098	0.0109257	0	0.464861	0.447537	0.367458	0.677756	0.0535864	0	0	0	0.869893	0.642088	0	0	0	0	0.125236	1.90499	0	0	0.537604	0	0.728895	5.81939	4.91751
STAD_96AC922D_69D3_4297_BCF5_7B37B160078B_X035_S12_L024_B1_T2_P093	0.0547866	0.0129856	0.402421	0.519965	0.476148	0.616078	0	0	0	0	0.730547	0.388971	0	0	0	0	0	2.13892	0	0	0.466451	0	0.623996	5.30176	4.90438
STAD_BAB7D0D7_4F14_4ED4_B8E4_B9E760F57246_X041_S02_L003_B1_T1_P084	0.299535	1.13529	0.885382	0	0.473806	0.712847	0.382441	0.485425	0.585296	0.480332	0.755526	0.683667	0	0	0	0	0.132466	2.12282	0	0	0.0461432	0.191457	0.520041	5.20688	2.69086
STAD_BAB7D0D7_4F14_4ED4_B8E4_B9E760F57246_X041_S02_L004_B1_T2_P085	0.327377	1.11161	0.868744	0	0.473131	0.745774	0.375122	0.49518	0.578559	0.506216	0.74663	0.620571	0	0	0	0	0.0895365	2.22155	0	0.0328026	0.0499961	0.214102	0.499883	4.68519	2.46431
STAD_BBB7AC74_B4E3_482C_BFA5_86555CE18654_X027_S08_L091_B1_T1_P064	0	0.495654	0.222772	0	0.396634	0	0	0	0.245305	0.447926	0.970779	0	0	0	0	1.84379	0	1.43906	0	0	0	0	0.431323	3.83296	2.48307
STAD_BBB7AC74_B4E3_482C_BFA5_86555CE18654_X027_S08_L092_B1_T2_P068	0	0.520392	0.250842	0	0.431488	0	0	0	0.234885	0.44823	0.983009	0	0	0	0	1.89443	0	1.4142	0	0	0	0	0.436888	4.16182	2.73725
STAD_C23BE39C_3C24_4DB8_B26D_CE6629CF02EC_X042_S05_L032_B1_T1_PMRG	3.11887	0.253234	1.34092	0.166177	0	0	0	0.18658	0.156418	0	0.379965	1.49608	0	0	0	1.08731	0	2.67374	0	0.00353202	0.928727	0	0.580905	3.12222	2.71327
STAD_C23BE39C_3C24_4DB8_B26D_CE6629CF02EC_X042_S05_L033_B1_T2_P085	3.08185	0.253969	1.26673	0.160309	0	0	0	0.256155	0.182352	0.037028	0.335481	1.40704	0	0	0	1.04696	0	2.7115	0	0.0965136	0.886612	0	0.57646	3.14549	2.80295
STAD_C6252D6A_38B3_4A09_9B2F_185F8FB36EBE_X037_S02_L051_B1_T1_P091	0.101102	0.480917	0.262666	0.152522	0	0	0.890878	0	0.13843	0	0.114222	0.319841	0	0	0	0.365169	0.00845609	1.61341	0	0.0445039	0	0	0.292976	7.6276	4.22004
STAD_C6252D6A_38B3_4A09_9B2F_185F8FB36EBE_X037_S02_L052_B1_T2_P092	0.0831542	0.481099	0.234765	0.136735	0	0	0.936279	0	0.122306	0	0.111124	0.323711	0	0	0	0.311407	0.0411137	1.64966	0	0.0614051	0	0	0.318965	7.55633	4.11445
STAD_CEF81A6C_B09A_4698_BC93_DC029B9CA17A_X028_S06_L111_B1_T1_P065	0	0.324378	0	0	0	0	0.0776342	0	0.135554	0	0.185475	0.031008	1.26994	0	0	1.41114	0.0534647	0	0	0	0.258739	0.437206	0.778065	4.5706	0.0516314
STAD_D1C43A87_4C70_4AE9_9023_880A46E79F21_X037_S09_L065_B1_T1_PMRG	0.0901476	0.176372	0.209366	0.00776495	0.0164659	0	0.387989	0.0343899	0	0.311774	0.0511397	0.448231	0	0	0.287161	0.35727	0	2.24354	0	0.368537	0.421753	0	0.266646	5.14362	1.74515
STAD_D1C43A87_4C70_4AE9_9023_880A46E79F21_X037_S09_L066_B1_T2_P088	0.0645726	0.273999	0.220543	0.167644	0	0	0.434498	0	0	0.0994461	0.0878398	0.538841	0	0	0.260354	0.45059	0	1.85639	0	0.0261241	0.257322	0	0.237984	8.04074	3.45023
STAD_D8BEB0DD_C346_4C1D_8A5F_6E669453AE6D_X027_S09_L093_B1_T1_P067	1.74929	0.220213	0.657859	2.62097	0.0790826	0	0	0	0.0609628	0	1.44691	0.493509	0	0	1.00009	0.460084	0.898331	2.76736	0	0	0.630626	0	0.902086	2.8953	1.58457
STAD_D8BEB0DD_C346_4C1D_8A5F_6E669453AE6D_X027_S09_L094_B1_T2_PMRG	1.849	0.208494	0.651723	2.63548	0.0278785	0	0	0	0.0599601	0	1.46285	0.520169	0	0	1.03051	0.465172	0.905576	2.7843	0	0	0.679942	0	0.915166	2.19736	1.1909
STAD_E07AAE91_7A4F_4FDC_9D67_4FA1D4E6DD89_X024_S05_L011_B1_T1_P061	0.120388	2.37663	0.25865	0.411687	0.0756106	0	0	0	0	0	0.110379	0.0521393	0	0	0	0.096184	0	1.97155	0	0	0.438528	0	0.493138	6.45184	4.47229
STAD_E07AAE91_7A4F_4FDC_9D67_4FA1D4E6DD89_X024_S05_L012_B1_T2_P069	0.13303	2.37211	0.245583	0.406186	0.0460864	0	0	0	0	0	0.10437	0.00728239	0	0	0	0	0	2.05606	0	0	0.486443	0	0.479744	6.22594	4.2463
STAD_EA9A5DB6_348F_41C4_ACCC_5717653ABD74_X032_S06_L080_B1_T1_P080	0.0759461	0.231951	0.44203	0.030226	0.0251506	0	1.28056	0	0.00772193	0	0.0650247	0.875294	0.183217	0	0	0.575777	0.0928664	1.18213	0	0	0.0864257	0	0.627191	7.16418	3.29022
STAD_EA9A5DB6_348F_41C4_ACCC_5717653ABD74_X032_S06_L081_B1_T2_P083	0.0745784	0.348117	0.386298	0.0230676	0.0563836	0	1.24658	0.0928344	0.0489148	0	0.0641069	0.732802	0.0298478	0	0	0.671887	0.0131096	1.27505	0	0.153419	0.0468413	0	0.690624	6.76324	3.19464
TGCT_09E99DFE_D6FF_46DA_8DB4_AEEE237A6FE0_X028_S07_L112_B1_T1_P060	0	0.644749	0.901758	0	1.96651	0.0174145	0	0.587428	0	0	1.29628	0	0.673389	0	0	0.299728	0.0575652	0	0	0	0	0.415833	1.63027	5.30326	3.53748
TGCT_09E99DFE_D6FF_46DA_8DB4_AEEE237A6FE0_X028_S07_L113_B1_T2_P061	0	0.662875	0.890815	0	1.9837	0.0148264	0	0.65025	0	0	1.28259	0	0.609268	0	0	0.312341	0	0	0	0	0	0.431273	1.65305	4.74725	3.40754
TGCT_0A0512E8_AD96_4154_AAA2_3BDD67A279E9_X035_S11_L021_B1_T1_PMRG	0	0.451858	0.27467	0	1.59665	0.250657	0	0.464172	0	0	0.786449	0	0	0	0	0.719738	0	0	0	0	0	0	1.60764	6.84554	4.3238
TGCT_0A0512E8_AD96_4154_AAA2_3BDD67A279E9_X035_S11_L022_B1_T2_P090	0	0.467081	0.198807	0	1.64397	0.269353	0	0.612606	0	0	0.762694	0	0	0	0	0.643424	0	0	0	0	0	0	1.57957	5.15668	3.91658
TGCT_1577A485_E047_42CF_8703_42A69E1AED1A_X038_S09_L089_B1_T1_P090	0	0.863793	0.479064	0	0.981485	0	0	0.395087	0	0	0.352782	0	1.08941	0	0	1.26986	0	0	0	0	0	0	1.01011	5.33831	1.31303
TGCT_1577A485_E047_42CF_8703_42A69E1AED1A_X038_S09_L090_B1_T2_PMRG	0	0.836293	0.456332	0	1.08248	0	0	0.563756	0	0	0.331576	0	0.94193	0	0	1.1228	0	0	0	0	0	0	1.01013	3.32764	0.303865
TGCT_1733145A_1C7A_49A1_BCA7_7B72F7C8FFE7_X024_S09_L019_B1_T1_P060	0	0.432345	0.362536	0	1.18234	0	0	0.0978891	0	0	0.476951	0	0	0	0	0.911726	0	0	0	0	0	0	1.45487	6.70538	3.83173
TGCT_1733145A_1C7A_49A1_BCA7_7B72F7C8FFE7_X024_S09_L020_B1_T2_P062	0	0.425007	0.35372	0	1.22506	0	0	0.11525	0	0	0.500173	0	0	0	0	0.956748	0	0	0	0	0	0	1.46694	6.55244	3.80932
TGCT_42AA9956_CB47_4A45_8B3E_BCA4A1560649_X025_S03_L031_B1_T1_P065	0	0.523949	0.880976	0	2.05941	0.84714	0	0.538556	0	0	0.60527	0	0	0	0	0.212816	0	0	0	0	0	0	1.01904	5.64929	4.30191
TGCT_42AA9956_CB47_4A45_8B3E_BCA4A1560649_X025_S03_L032_B1_T2_P061	0	0.529778	0.836372	0	2.00476	0.873247	0	0.559293	0	0	0.605664	0	0	0	0	0.257953	0	0	0	0	0	0	0.991399	5.8688	4.50189
TGCT_772E7A97_0B2F_4DE7_B44B_E233EA5ACA5C_X027_S05_L085_B1_T1_P067	0	1.44348	0.98364	0	2.82209	0.338401	0	0.0917817	0	0	0.458986	0	0	0	0	0.456292	0	0	0	0	0	0	1.26151	5.56801	2.77496
TGCT_772E7A97_0B2F_4DE7_B44B_E233EA5ACA5C_X027_S05_L086_B1_T2_P069	0	1.43301	0.971878	0	2.8329	0.344902	0	0.130644	0	0	0.443338	0	0	0	0	0.410675	0	0	0	0	0	0	1.29235	5.52796	2.79856
TGCT_915BF6AB_D5A9_44A6_8913_DE735A3A32CA_X041_S09_L017_B1_T1_P084	0	0.747104	1.01604	0	3.46849	0.42721	0	0.979358	0	0	0.593292	0	0	0	0	0	0	0.0755302	0	0.33434	0	0	1.22548	3.55866	5.17766
TGCT_915BF6AB_D5A9_44A6_8913_DE735A3A32CA_X041_S09_L018_B1_T2_P085	0	0.739821	1.03273	0	3.49928	0.426372	0	0.940232	0	0	0.623659	0	0	0	0	0	0	0.0739295	0	0.27102	0	0	1.21088	4.05598	5.37162
TGCT_A3208F24_8F24_43B5_99C5_E4A3CA68026C_X026_S11_L073_B1_T1_P068	0	0.680167	0.304818	0	1.80614	0	0	0.427075	0	0	0.873692	0	0	0	0	0.950508	0	0	0	0	0	0	0.856612	4.91697	4.88521
TGCT_A3208F24_8F24_43B5_99C5_E4A3CA68026C_X026_S11_L074_B1_T2_P066	0	0.651236	0.29491	0	1.76386	0	0	0.388854	0	0	0.881335	0	0	0	0	0.942082	0	0	0	0	0	0	0.889264	4.88146	4.77203
TGCT_A6AB6BA9_2EE3_4919_B524_65C2F7B6A052_X034_S04_L124_B1_T1_P078	0	0.751569	0.764693	0	2.8077	0.782202	0	0.496926	0	0	1.08049	0	0	0	0	0.177579	0	0	0	0	0	0	1.0387	3.42265	4.48832
TGCT_A6AB6BA9_2EE3_4919_B524_65C2F7B6A052_X034_S04_L125_B1_T2_P079	0	0.724729	0.762964	0	2.82397	0.778858	0	0.519443	0	0	1.08827	0	0	0	0	0.111811	0	0	0	0	0	0	1.04737	2.68902	4.14214
THCA_073FEB53_ADC5_4B5B_8D4B_9D6692AE996F_X032_S11_L090_B1_T1_PMRG	0.0669187	0.408345	1.51847	0.104622	0.0162771	0	0	0.0878476	0	0	0.0510184	0	0	0	0	0.680498	0	0	0	4.95547	0	0	0.170531	0.746485	2.05583
THCA_073FEB53_ADC5_4B5B_8D4B_9D6692AE996F_X032_S11_L091_B1_T2_P083	0	0.463276	1.53901	0.136938	0	0	0	0.031334	0	0	0.0373027	0	0	0	0	0.984129	0	0	0	4.46867	0	0	0.149374	3.71101	3.61464
THCA_2035B22F_A9D8_4608_8B54_5146EC5CE76B_X029_S05_L009_B1_T1_P071	0.0939586	0.852322	1.57482	0.0207378	0	0.122823	0	0	0	0.225251	0	0	0	0	0.61981	0.68555	0.731232	0	0	4.21336	0.241505	0.0199516	0	4.36604	2.94507
THCA_2035B22F_A9D8_4608_8B54_5146EC5CE76B_X029_S05_L010_B1_T2_P078	0.0876672	0.884556	1.56563	0.0191114	0	0.105986	0	0	0	0.238236	0	0	0	0	0.55161	0.649388	0.76456	0	0	4.10045	0.22551	0.00836767	0	4.55519	3.03081
THCA_3E77F455_8BCF_4C61_9B4D_E56EC829241A_X042_S08_L038_B1_T1_P086	0	0.144887	0.21938	0.00892318	0	0	0	0	0	0.0756606	0	0	0	0	0.333058	0.818621	0	0	0	6.25797	0.119816	0	0	1.70849	2.82393
THCA_3E77F455_8BCF_4C61_9B4D_E56EC829241A_X042_S08_L039_B1_T2_PMRG	0	0.105674	0.261139	0.0185622	0	0	0	0	0	0	0	0	0	0	0.392937	0.831335	0	0	0	6.12964	0.180703	0	0	2.13229	3.13836
THCA_4589BD8A_FCEA_4968_939B_4C3960C48AB1_X028_S08_L114_B1_T1_P067	0	0.308712	0.294505	0	0.0751216	0	0.644972	0	0	0	0	0	0.258288	0	0	0.743236	0	0	0	5.03333	0	0.167652	0.615278	4.13255	3.73024
THCA_4589BD8A_FCEA_4968_939B_4C3960C48AB1_X028_S08_L115_B1_T2_P063	0	0.338369	0.271223	0	0.105937	0	0.593843	0	0	0	0	0	0.175398	0	0	0.755742	0	0	0	5.18411	0	0.127225	0.592965	3.93519	3.58389
THCA_5040673F_93A4_48BC_A015_D0DA9C69F0B4_X027_S07_L089_B1_T1_P065	0	0.00586774	0.249193	0.0357217	0	0.0368779	0	0	0	0.328939	0	0	0	0	0.338128	0.297003	0.278823	0.0720691	0	5.92672	0.0757903	0.0941118	0	4.16894	3.98819
THCA_5040673F_93A4_48BC_A015_D0DA9C69F0B4_X027_S07_L090_B1_T2_P064	0	0	0.247322	0.0386552	0	0.111455	0	0	0	0.331765	0	0	0	0	0.356098	0.285998	0.305364	0.0557603	0	5.97799	0.0993057	0.0993719	0	3.98489	4.0132
THCA_5BD43F10_0990_41B4_AD7A_741949D128A0_X033_S02_L096_B1_T1_P083	0	0.418817	0.141896	0.163692	0.11011	0	0.64629	0.0460847	0.0788304	0	0.0574603	0	0.00665087	0	0	1.16292	0.442696	0	0	3.45511	0	0.00829269	0.557972	5.62035	3.37518
THCA_5BD43F10_0990_41B4_AD7A_741949D128A0_X033_S02_L097_B1_T2_P075	0	0.363376	0.138085	0.127683	0.0729492	0	0.686513	0	0.0663392	0	0.0852369	0	0.0878456	0	0	1.07436	0.495283	0	0	3.47064	0	0.0466382	0.555874	5.27176	3.06828
THCA_8084B582_941C_4F46_B2E6_6B6AE35989FC_X035_S06_L011_B1_T1_P103	0.0634639	0	0.226855	0.0900913	0	0.100806	0	0	0	0.113597	0	0	0	0	0.562846	0.343014	0.0250829	0	0.00653267	6.60643	0.489461	0.182769	0	0	1.83522
THCA_8084B582_941C_4F46_B2E6_6B6AE35989FC_X035_S06_L012_B1_T2_P095	0.00102315	0.128883	0.261165	0.146989	0	0.035832	0	0	0	0.128384	0	0	0	0	0.381227	0.700114	0	0	0	6.32543	0.223113	0	0	2.17179	3.33412
THCA_8681469D_66FB_4E67_9AD9_BEAE596F7BF5_X041_S06_L011_B1_T1_P085	0	0.315513	0.0935532	0	0.0548914	0	0.582497	0	0.0291133	0	0	0	0	0	0	0.826805	0	0	0	4.78012	0	0	0.442667	4.40242	2.9107
THCA_8681469D_66FB_4E67_9AD9_BEAE596F7BF5_X041_S06_L012_B1_T2_P117	0	0.211778	0.104439	0	0	0	0.779876	0	0	0	0	0	0.103134	0	0	0.524823	0	0	0	4.75908	0	0.152032	0.388084	2.54717	2.05967
THCA_ABF4154C_FACF_4711_AAC7_35C560F39BC2_X024_S10_L021_B1_T1_P063	0	0.572628	0.272548	0	0	0	0.513366	0	0	0	0.0389442	0	0.222257	0	0	0.883382	0	0	0	4.57957	0	0.318455	0.568529	3.80491	3.27132
THCA_ABF4154C_FACF_4711_AAC7_35C560F39BC2_X024_S10_L022_B1_T2_P064	0	0.578795	0.272104	0	0	0	0.511766	0	0	0	0.051381	0	0.258337	0	0	0.8955	0	0	0	4.55387	0	0.271971	0.570228	3.89547	3.27418
THCA_BC2421A1_70FD_4F62_8E12_956AE8472E0C_X036_S03_L029_B1_T1_P090	0	0.45762	0.0750164	0	0.00872633	0	0.902975	0	0	0	0.0363274	0	0.214833	0	0	0.983433	0.153334	0	0	3.27594	0	0	0.618332	5.68421	2.9934
THCA_BC2421A1_70FD_4F62_8E12_956AE8472E0C_X036_S03_L030_B1_T2_P097	0	0.394124	0.0741939	0	0	0	0.965854	0	0	0	0.0329556	0	0.357785	0	0	0.900492	0.26101	0	0	3.20222	0	0	0.569463	5.60994	2.80456
THCA_C28B747E_CFB2_4ED4_9821_9964A342DAA6_X026_S04_L059_B1_T3_P061	0	0.362762	0.246389	0.107748	0.0464446	0	0	0.176686	0	0	0.0374266	0	0.0127809	0	0	1.68386	0	0	0	4.02297	0	0	0.0509981	3.86844	4.36141
THCA_C28B747E_CFB2_4ED4_9821_9964A342DAA6_X026_S04_L060_B1_T4_P063	0	0.313214	0.218891	0.0672664	0	0	0	0.0706913	0	0	0.0638309	0	0.209461	0	0	1.61824	0	0	0	4.06013	0	0.00209674	0.0613199	3.68924	4.12395
THCA_DDA40F94_13CA_4BE0_9DB1_D7F14AC9EACA_X030_S09_L041_B1_T1_P070	0	0.24534	0.342461	0.09214	0	0	0.0385146	0	0	0.0626157	0.0277289	0	0	0	0.131587	0.385592	0.0403814	0	0	5.90214	0	0.0481175	0	3.08145	3.841
THCA_DDA40F94_13CA_4BE0_9DB1_D7F14AC9EACA_X030_S09_L042_B1_T2_P071	0	0.290932	0.354342	0.115636	0	0	0.0547505	0	0	0	0.0262957	0	0	0	0.134527	0.505287	0.131471	0	0	5.75031	0	0.0147495	0	3.36404	4.05915
THCA_EB01542B_2A13_4D7B_82A9_CE37B2D54BA3_X031_S03_L052_B1_T1_P077	0.0122618	0.286865	0.205155	0.175155	0	0	0	0	0	0	0	0	0	0	0.298193	0.75186	0	0	0	5.62602	0.0861957	0	0.0663172	3.17711	2.88489
THCA_EB01542B_2A13_4D7B_82A9_CE37B2D54BA3_X031_S03_L053_B1_T2_P071	0.0158994	0.302836	0.193999	0.166652	0	0	0	0	0	0	0	0	0	0	0.296755	0.805952	0	0	0	5.68109	0.076023	0	0.0742101	3.10127	2.82201
THCA_F8168297_C181_408B_8F2F_1F7AB849F1C5_X025_S10_L045_B1_T1_P064	0	0.317927	0.315958	0	0.0740112	0	0.378762	0	0	0	0	0	0	0	0	0.959798	0	0	0	5.10272	0	0.397199	0.586471	1.95935	3.28752
THCA_F8168297_C181_408B_8F2F_1F7AB849F1C5_X025_S10_L046_B1_T2_PMRG	0	0.375481	0.326856	0	0.181861	0	0.275505	0	0	0.00497604	0	0	0	0	0	0.911763	0	0	0	5.12977	0	0.366432	0.578114	2.28585	3.61183
UCEC_1D6B31A2_8276_4ADB_BAD3_1659E7AE8C15_X032_S01_L070_B1_T1_P075	0	0.0467769	1.35101	0	0.31801	0.658189	1.00456	0.0429015	0	0.384415	1.42266	0	0	0	0	0.487041	0	0.496788	0.771763	0.875686	0	0	0.114368	6.09239	4.19297
UCEC_1D6B31A2_8276_4ADB_BAD3_1659E7AE8C15_X032_S01_L071_B1_T2_P071	0	0.0540115	1.36132	0	0.347226	0.674561	0.991366	0.0250328	0	0.390597	1.4184	0	0	0	0	0.442855	0	0.504561	0.788608	0.889438	0	0	0.113079	5.9432	4.15917
UCEC_29305CFF_69CB_4F68_8FA8_F1D9D7F605B9_X035_S07_L013_B1_T1_P098	0.862191	0.464927	1.18524	0.40385	0	0	0	0	0	0	0.641837	0	0.469075	0	0.506619	0	0.663165	0.410001	0.251325	0.142382	0.608107	0.221868	1.7086	4.27867	2.72112
UCEC_29305CFF_69CB_4F68_8FA8_F1D9D7F605B9_X035_S07_L014_B1_T2_P099	0.899344	0.475095	1.15526	0.408174	0	0.0121425	0	0	0	0	0.66103	0	0.429038	0	0.569098	0	0.638252	0.380929	0.287918	0.143316	0.68819	0.231411	1.71691	3.49506	2.38009
UCEC_392EE08A_B49B_4257_BCBC_B3038B7174A8_X041_S11_L021_B1_T1_P084	0	0.408582	1.69293	0	0.592982	0	0.0770968	0.672075	0.0986725	0.0746631	0.521083	0	0	0	0	0	0	0	0.21566	1.02078	0.492393	0	0.589779	4.26667	7.22948
UCEC_417CDB67_1DB1_4399_8591_C4600D65C14C_X026_S05_L061_B1_T1_P069	0.136506	0	0.556165	0.00324416	0.0857344	0.25544	0.245227	0.162276	0	0.290226	0.0888554	0	0	0.340878	0.205999	0.135309	0.343276	0.819177	0.258216	1.39791	0.448478	0.120243	0	5.50055	6.15644
UCEC_417CDB67_1DB1_4399_8591_C4600D65C14C_X026_S05_L062_B1_T2_P066	0.115695	0	0.586578	0.0309199	0.0766467	0.228401	0.224474	0.14596	0	0.241868	0.116647	0	0	0.357859	0.253584	0.265915	0.413725	0.794659	0.289027	1.31461	0.430922	0.125272	0	5.76469	6.27954
UCEC_4AC67ED1_07F8_4A27_97D3_7B8D693479AA_X024_S07_L015_B1_T1_P069	0.075184	0.0132891	3.16244	0.165404	0	1.8668	0.722265	0	0	0.00794219	0	0	0	0.0133668	0.100822	0.382192	0.687876	0.330112	0.597348	0.533272	0.298163	0	0.636671	3.93335	4.26143
UCEC_4AC67ED1_07F8_4A27_97D3_7B8D693479AA_X024_S07_L016_B1_T2_P067	0.0929029	0	3.15611	0.158389	0	1.89434	0.710047	0	0	0.00925861	0	0	0	0.0128577	0.14494	0.383079	0.702279	0.322508	0.622275	0.542647	0.303445	0	0.620883	3.80257	4.24736
UCEC_64E4DFBF_7859_4FE4_AC05_E6B4995C868C_X036_S05_L033_B1_T1_P087	0.0632168	0.399838	1.63508	0.396384	0.137789	0.857447	0.760382	0.125892	0	0	0.0815637	0	0.0996217	0.0772049	0	0.395369	0.684064	0.750432	0.450752	0.845868	0	0	0.453833	5.9133	4.0462
UCEC_64E4DFBF_7859_4FE4_AC05_E6B4995C868C_X036_S05_L034_B1_T2_P092	0.0594728	0.392243	1.6533	0.403423	0.156322	0.849006	0.758888	0.144706	0	0	0.0641808	0	0.0568458	0.0761778	0	0.370318	0.632475	0.770491	0.479143	0.818665	0	0	0.483586	6.06056	4.07403
UCEC_6732BA4A_065A_4EF6_81E1_6DB5CAD70C97_X042_S09_L040_B1_T1_PMRG	0	0.752539	3.31258	0.109413	0.164975	0	1.67099	0.0823396	0	0	0.290294	0	0	0	0	0.969464	0	0	0	0	0	0	0.309767	4.15221	4.57266
UCEC_6732BA4A_065A_4EF6_81E1_6DB5CAD70C97_X042_S09_L041_B1_T2_P086	0	0.789931	3.20383	0.137876	0.209036	0	1.61362	0.170673	0	0	0.249779	0	0	0	0	0.928207	0	0	0	0	0	0	0.35421	3.96293	4.54202
UCEC_939BD27B_C1F6_4C55_949E_511A1D916E28_X040_S04_L127_B1_T1_P098	0.0883614	0.487219	4.00719	0.197458	0.00665313	0	0.823621	0	0	0	0.160918	0	0	0	0	0.566503	0.0537861	0.470433	0.379184	0.030042	0	0	0	5.08032	5.21797
UCEC_939BD27B_C1F6_4C55_949E_511A1D916E28_X040_S04_L128_B1_T2_P101	0.0923151	0.485129	3.87374	0.205918	0.0350608	0	0.79693	0	0	0	0.196428	0	0	0	0	0.517082	0.0281423	0.476652	0.353787	0.125535	0	0	0	5.02158	5.22622
UCEC_9D108B12_D50E_4280_AA1A_219BF0E1856D_X031_S01_L049_B1_T1_P076	0	0.211275	0.285707	0.198927	0.0324307	0.138522	0.0207153	0.198069	0.0700966	0	0.351559	0	0.614315	0	0	1.03433	0.130665	0	0	0.194031	0.163122	0.04308	0.246793	6.53478	3.68662
UCEC_BAD10669_0C6A_4B48_94B3_CAB6C3799360_X029_S09_L017_B1_T1_P082	0.0669061	0.690637	3.83647	0.168637	0.052153	0	1.41385	0.178074	0	0	0.259647	0	0.0271145	0	0	0.929375	0	0.114608	0.192468	0	0	0	0	3.3287	5.31777
UCEC_BAD10669_0C6A_4B48_94B3_CAB6C3799360_X029_S09_L018_B1_T2_P077	0.0721429	0.697712	3.81157	0.18888	0.0464172	0	1.39849	0.169343	0	0	0.275043	0	0.0648427	0	0	0.97348	0	0.099878	0.189653	0	0	0	0	3.64402	5.50254
UCEC_BDFE8123_081E_49AF_930B_2371D8DEC261_X030_S01_L025_B1_T1_P080	0	0.0628202	0.917205	0.924453	0.474662	0.2405	1.21629	0	0.335853	0	0.0587363	0.171631	0	0.37383	0	1.0726	0.117294	0.452925	1.0061	1.45782	0.198263	0	0.158554	2.5815	5.67965
UCEC_BDFE8123_081E_49AF_930B_2371D8DEC261_X030_S01_L026_B1_T2_P078	0	0.0688308	0.906446	0.944689	0.466517	0.261893	1.18865	0	0.331342	0	0.0856304	0.185389	0	0.374128	0	1.05822	0.141481	0.461245	0.99383	1.46537	0.213554	0	0.20885	2.39267	5.6025
UCEC_C335297F_2D63_4973_9182_FA18C28E001E_X037_S04_L055_B1_T1_P088	0.125894	0.46816	0.839567	0.347594	0.183413	0	1.27755	0.298261	0	0	0.295756	0	0	0	0.227616	1.2155	0.197887	0.377709	0.150605	0.629723	0.039748	0	0	3.10871	8.42295
UCEC_C335297F_2D63_4973_9182_FA18C28E001E_X037_S04_L056_B1_T2_P089	0.140633	0.539023	0.871821	0.344899	0.217141	0	1.40233	0.353797	0	0	0.257219	0	0	0	0.221166	1.20001	0	0.461692	0.176158	0.884293	0.0897189	0	0	2.31349	8.10528
UCEC_D820B024_6B3B_4B5B_866E_F9A8139C270B_X039_S09_L113_B1_T1_P099	0.000904323	0	0.387733	0.461806	0.793839	0.995942	0.335997	0	0	0.0126157	0	0	0	0	0.362923	0.408344	0.975013	1.13819	0.324529	0.692361	0.251635	0	0.0385142	6.88134	4.31468
UCEC_D820B024_6B3B_4B5B_866E_F9A8139C270B_X039_S09_L114_B1_T2_P098	0	0	0.386692	0.438762	0.849563	1.06894	0.519524	0	0	0	0	0	0.130365	0	0.365156	0.433276	1.10086	1.10474	0.3256	0.602631	0.246559	0	0.0264613	6.40221	3.97123
